# Supplementary material for: Rapidly acquired HIV-1 neutralization breadth in a macaquized V2 apex mouse model after a single bolus immunization
Source: Sci Immunol. Author manuscript; Available in PMC 2026 Apr 23. (PMC13104692; doi:10.1126/sciimmunol.adz5064)
Supplement: Supplemental_Data_File_S1 [file NIHMS2148533-supplement-Supplemental_Data_File_S1.xlsx]

## Sheet: Figure 1
Fig 1C	Volume	SCT21	SCT22	SCT23	SCT24	SCT25	SCT26	SCT27	SCT28	SCT29	SCT30	Fig 1E	antigen	mab	time	value
	0	-0.0256163	-0.0590192	-0.0508912	-0.0262025	-0.00573588	0.0115629	-0.00621065	-0.0487616	-0.0115825	-0.0553358		Q23-SCT21	CH01 iGL	180	0	Fig 1D	mab	class	Q23-SCT21	Q23-SCT22	Q23-SCT27	Q23-SCT28	Q23-SCT29
	0.001	-0.0217517	-0.0673432	-0.0739821	-0.0352287	-0.0176446	-0.00389763	-0.00944752	-0.0659457	-0.0216607	-0.0712312		Q23-SCT21	CH01 iGL	180.2	4.3124e-4		VRC01	CD4bs	0.109	0.16	0.221	0.139	0.158
	0.002	-0.0127974	-0.0734046	-0.0816777	-0.0466659	-0.0207424	-0.0162396	-0.0122068	-0.083511	-0.014885	-0.0943829		Q23-SCT21	CH01 iGL	180.4	8.6175e-4		3BNC117	CD4bs	0.298	0.278	0.647	0.344	0.216
	0.003	-0.0109444	-0.0865757	-0.0807403	-0.0535859	-0.0192222	-0.0203468	-0.0175775	-0.0982146	-0.00202194	-0.125959		Q23-SCT21	CH01 iGL	180.6	0.00129153		VRC34	Interface	0.068	0.036	0.435	0.289	0.105
	0.003	-0.00273996	-0.0938895	-0.0726167	-0.0545743	-0.0301548	-0.022832	-0.0203404	-0.10866	0.00912949	-0.161638		Q23-SCT21	CH01 iGL	180.8	0.00172058		PGT151	Interface	0.19	0.136	0.202	0.123	0.08
	0.004	0.0068115	-0.100153	-0.0793278	-0.0522702	-0.0370859	-0.029164	-0.0140196	-0.125082	0.0164436	-0.187905		Q23-SCT21	CH01 iGL	181	0.00214892		F105	nnAb	0.255	0.118	0.055	0.1	0.052
	0.005	0.0125462	-0.100937	-0.0841656	-0.053325	-0.0326898	-0.0283826	-0.00394657	-0.131458	0.0164978	-0.20753		Q23-SCT21	CH01 iGL	181.2	0.00257652		b6	nnAb	0.123	0.111	0.081	0.061	0.118
	0.006	0.0200659	-0.0895463	-0.0942251	-0.0572165	-0.0281114	-0.0532869	0.00632342	-0.133885	0.0198503	-0.226358		Q23-SCT21	CH01 iGL	181.4	0.00300341		2557	nnAb	0.324	0.256	0.132	0.172	0.091
	0.007	0.0238468	-0.0865274	-0.103678	-0.0661862	-0.0196296	-0.0591884	0.0161088	-0.145048	0.0242931	-0.238966		Q23-SCT21	CH01 iGL	181.6	0.00342957		3074	nnAb	0.414	0.317	0.162	0.121	0.298
	0.008	0.0158442	-0.0719295	-0.0984845	-0.0733434	-0.0165546	-0.0590157	0.0344488	-0.153629	0.0259462	-0.24782		Q23-SCT21	CH01 iGL	181.8	0.00385502		697	nnAb	0.111	0.108	0.071	0.089	0.162
	0.008	0.00907173	-0.0544536	-0.0868143	-0.0828349	-0.0207493	-0.0495677	0.0499003	-0.146093	0.0337088	-0.262888		Q23-SCT21	CH01 iGL	182	0.00427974		830	nnAb	0.123	0.142	0.072	0.121	0.162
	0.009	-0.00627549	-0.0539741	-0.0809797	-0.0847593	-0.012847	-0.0397113	0.0525078	-0.140753	0.0436974	-0.271938		Q23-SCT21	CH01 iGL	182.2	0.00470375		CH01 iGL	V2 UCA	0.159	0.12	0.445	0.245	0.268
	0.01	-0.0296302	-0.0516834	-0.0849804	-0.0764962	0.00602674	-0.0298092	0.0559818	-0.129117	0.0435819	-0.26205		Q23-SCT21	CH01 iGL	182.4	0.00512705		T646-a.UCA	V2 UCA	0.043	0.045	0.016	0.025	0.035
	0.011	-0.0443618	-0.0398591	-0.0968134	-0.0738455	0.0162901	-0.0218804	0.0667087	-0.108745	0.048456	-0.250601		Q23-SCT21	CH01 iGL	182.6	0.00554962		6070-a.UCA	V2 UCA	0.068	0.094	0.182	0.118	0.086
	0.012	-0.0599386	-0.0220929	-0.106738	-0.0705061	0.0211193	-0.0177907	0.0723569	-0.0977021	0.0593855	-0.244964		Q23-SCT21	CH01 iGL	182.8	0.00597149		RHA1 UCA	V2 UCA	0.045	0.034	0.161	0.091	0.102
	0.013	-0.0685389	-0.0210552	-0.115743	-0.0726863	0.0256967	-0.0232132	0.0733243	-0.0771072	0.0643952	-0.236387		Q23-SCT21	CH01 iGL	183	0.00639264		PG9	V2-Apex	0.214	0.192	0.507	0.417	0.307
	0.013	-0.0730635	-0.00982421	-0.128013	-0.0868365	0.0361861	-0.0250488	0.0767186	-0.0598359	0.0680657	-0.224985		Q23-SCT21	CH01 iGL	183.2	0.00681308		PGT145	V2-Apex	0.611	0.445	0.625	0.709	0.538
	0.014	-0.0808974	-0.0127812	-0.135621	-0.0952341	0.0544268	-0.0128027	0.0810569	-0.0562804	0.0706236	-0.219448		Q23-SCT21	CH01 iGL	183.4	0.00723281		V033-a.UCA I1	V2 UCA	0.219	0.224	0.538	0.495	0.339
	0.015	-0.0889618	-0.0189968	-0.157275	-0.0891004	0.0631068	-0.00653154	0.0754878	-0.0541541	0.0723437	-0.221499		Q23-SCT21	CH01 iGL	183.6	0.00765183		10-1074	V3-Glycan	0.465	0.498	0.987	0.888	0.718
	0.016	-0.0791633	-0.0261027	-0.185126	-0.088973	0.0624056	-0.0038173	0.0599256	-0.0397135	0.0711347	-0.222892		Q23-SCT21	CH01 iGL	183.8	0.00807014		PGT121	V3-Glycan	0.872	0.781	0.976	0.916	0.818
	0.017	-0.0821574	-0.0467487	-0.199747	-0.085015	0.0634974	-0.0143376	0.0403399	-0.0381893	0.0696483	-0.219725		Q23-SCT21	CH01 iGL	184	0.00848775
	0.017	-0.0774096	-0.0624575	-0.210357	-0.0752752	0.0623015	-0.0243246	0.0280839	-0.043816	0.0732606	-0.222231		Q23-SCT21	CH01 iGL	184.2	0.00890465
	0.018	-0.0470898	-0.0635177	-0.217506	-0.0664638	0.0516976	-0.0337908	0.0212579	-0.0512232	0.0795755	-0.234829		Q23-SCT21	CH01 iGL	184.4	0.00932084
	0.019	-0.0209704	-0.0756054	-0.226179	-0.0523178	0.0403988	-0.0365448	0.0137045	-0.0578072	0.0797959	-0.239044		Q23-SCT21	CH01 iGL	184.6	0.00973634
	0.02	-0.00942753	-0.101559	-0.248401	-0.0586311	0.0295185	-0.0326044	0.0105829	-0.0595156	0.0767839	-0.226559		Q23-SCT21	CH01 iGL	184.8	0.0101511
	0.021	0.00557875	-0.116775	-0.270987	-0.0668891	0.0186151	-0.0185489	0.00240746	-0.060301	0.0809669	-0.213395		Q23-SCT21	CH01 iGL	185	0.0105652
	0.022	0.0173634	-0.136128	-0.283695	-0.0537723	0.00660293	-0.00857336	-0.00277156	-0.0560517	0.0861227	-0.21517		Q23-SCT21	CH01 iGL	185.2	0.0109786		Q23-GT1 Binders
	0.022	0.0141355	-0.14752	-0.290631	-0.0439991	-0.0114563	-0.00507313	-0.00910086	-0.0537194	0.0795867	-0.22144		Q23-SCT21	CH01 iGL	185.4	0.0113913	Figure 1G	WT (C57BL6/J)	V033a_UCA I1
	0.023	0.0176555	-0.15817	-0.29331	-0.0411886	-0.0264628	-0.00436061	-0.0123338	-0.0665742	0.0724449	-0.218803		Q23-SCT21	CH01 iGL	185.6	0.0118033
	0.024	0.0096829	-0.167799	-0.294946	-0.0339158	-0.0318075	0.00220105	-0.00512509	-0.0958473	0.0747976	-0.215442		Q23-SCT21	CH01 iGL	185.8	0.0122146		0.082	21.5
	0.025	0.00411051	-0.154437	-0.297508	-0.0240693	-0.0322137	0.0213566	0.0081252	-0.115252	0.0771473	-0.215447		Q23-SCT21	CH01 iGL	186	0.0126252		3.45	27.9
	0.026	0.0112382	-0.154229	-0.311493	-0.0243691	-0.0345272	0.0341953	0.0228618	-0.12372	0.0714356	-0.210395		Q23-SCT21	CH01 iGL	186.2	0.0130351		0	24.3
	0.027	0.00085855	-0.158875	-0.329292	-0.0338254	-0.0396659	0.0406405	0.0313982	-0.122285	0.0638004	-0.197671		Q23-SCT21	CH01 iGL	186.4	0.0134443			13.8
	0.027	-0.012732	-0.16157	-0.333328	-0.0363616	-0.0404939	0.0343447	0.0391954	-0.136718	0.0640214	-0.180127		Q23-SCT21	CH01 iGL	186.6	0.0138529			19.3
	0.028	-0.0132935	-0.154068	-0.304067	-0.0201687	-0.0248418	0.0336595	0.0458565	-0.158512	0.06603	-0.169151		Q23-SCT21	CH01 iGL	186.8	0.0142607			16.5
	0.029	-0.0185347	-0.148192	-0.154189	-0.00838494	-0.0042417	0.0375676	0.0541657	-0.162295	0.0697131	-0.154849		Q23-SCT21	CH01 iGL	187	0.0146679			11.7
	0.03	-0.0248385	-0.160535	-0.012989	-0.0130682	0.0125684	0.0358392	0.0557781	-0.197123	0.0755062	-0.131716		Q23-SCT21	CH01 iGL	187.2	0.0150743			24.9
	0.031	-0.00985126	-0.170593	0.191465	-0.0119309	0.0379706	0.0305807	0.0540983	-0.219792	0.0859791	-0.0972541		Q23-SCT21	CH01 iGL	187.4	0.0154801
	0.032	0.00628192	-0.180786	0.560679	-0.00326618	0.102126	0.0259807	0.047428	-0.228008	0.101347	-0.0641723		Q23-SCT21	CH01 iGL	187.6	0.0158852
	0.032	0.0221229	-0.194551	1.12484	0.00250644	0.263495	0.0170789	0.0343314	-0.237165	0.119085	-0.0358836		Q23-SCT21	CH01 iGL	187.8	0.0162896
	0.033	0.0261096	-0.215264	1.8297	0.000524566	0.487573	0.00230454	0.0327815	-0.24691	0.12798	-0.0168922		Q23-SCT21	CH01 iGL	188	0.0166933
	0.034	0.0125697	-0.229628	2.68061	0.00441742	0.756465	-0.00187631	0.046258	-0.263934	0.13667	-0.0052402		Q23-SCT21	CH01 iGL	188.2	0.0170964
	0.035	-0.00495283	-0.243812	3.6945	0.00905984	1.22319	-0.0032634	0.0470763	-0.291073	0.137047	-0.00102624		Q23-SCT21	CH01 iGL	188.4	0.0174987
	0.036	-0.00444532	-0.225418	4.86414	-0.0046093	1.98639	0.000328178	0.0387862	-0.303639	0.126771	-0.0178081		Q23-SCT21	CH01 iGL	188.6	0.0179004
	0.037	0.00788048	0.00910821	6.10679	-0.0237965	3.03915	0.000257503	0.0338278	-0.310025	0.124512	-0.048006		Q23-SCT21	CH01 iGL	188.8	0.0183014
	0.037	-0.002127	0.201008	7.25387	-0.0296579	4.34572	-0.0100878	0.0297569	-0.319341	0.128653	-0.0843633		Q23-SCT21	CH01 iGL	189	0.0187017
	0.038	-0.00683889	0.467508	8.34693	-0.0169568	5.88429	-0.0149428	0.0427534	-0.235902	0.12984	-0.120239		Q23-SCT21	CH01 iGL	189.2	0.0191014
	0.039	-0.0141668	1.00513	9.37934	-0.00134922	7.66524	-0.00832255	0.0511771	-0.0636953	0.122894	-0.1692		Q23-SCT21	CH01 iGL	189.4	0.0195003
	0.04	-0.0316864	1.88061	10.2871	-0.00166938	9.607	-0.00589722	0.0506108	0.108394	0.104757	-0.203241		Q23-SCT21	CH01 iGL	189.6	0.0198987
	0.041	-0.0496865	2.99424	10.9921	-0.00462621	11.565	-0.00713633	0.056875	0.405964	0.080486	-0.253162		Q23-SCT21	CH01 iGL	189.8	0.0202963
	0.042	-0.0453979	4.29857	11.5357	-0.00911847	13.5027	0.00190131	0.0563058	0.979357	0.0672817	-0.298287		Q23-SCT21	CH01 iGL	190	0.0206932
	0.042	-0.0351072	5.86174	11.8864	-0.0187798	15.4128	0.0107163	0.0404606	1.87279	0.0560457	-0.332267		Q23-SCT21	CH01 iGL	190.2	0.0210895
	0.043	-0.031213	7.67477	12.0339	-0.0178591	17.1258	0.0220896	0.0423303	3.04019	0.0500383	-0.351556		Q23-SCT21	CH01 iGL	190.4	0.0214851
	0.044	-0.0322332	9.60016	11.9612	-0.0146528	18.5232	0.0318445	0.0853624	4.45137	0.046244	-0.363167		Q23-SCT21	CH01 iGL	190.6	0.0218801
	0.045	-0.0389482	11.3581	11.7226	-0.000702353	19.616	0.038308	0.220048	6.11415	0.0375912	-0.378847		Q23-SCT21	CH01 iGL	190.8	0.0222743
	0.046	-0.0333684	13.1717	11.4013	0.0580831	20.4303	0.0492548	0.446159	7.96737	0.0175736	-0.402124		Q23-SCT21	CH01 iGL	191	0.022668
	0.046	0.155887	14.8588	11.0609	0.262051	20.981	0.0506742	0.666808	9.89195	-0.00338846	-0.421989		Q23-SCT21	CH01 iGL	191.2	0.0230609
	0.047	0.387533	16.2438	10.6993	0.514194	21.2201	0.0384158	1.02313	11.7762	-0.0133258	-0.426343		Q23-SCT21	CH01 iGL	191.4	0.0234532
	0.048	0.635968	17.298	10.2721	0.837071	21.166	0.0361675	1.66443	13.6725	-0.0153231	-0.442366		Q23-SCT21	CH01 iGL	191.6	0.0238448
	0.049	1.02963	18.0468	9.82314	1.38856	20.9212	0.0432932	2.59422	15.4409	-0.0140871	-0.399922		Q23-SCT21	CH01 iGL	191.8	0.0242358
	0.05	1.70596	18.5783	9.33676	2.2874	20.5272	0.0399267	3.76675	16.916	-0.0228622	-0.267044		Q23-SCT21	CH01 iGL	192	0.0246261
	0.051	2.67069	18.7872	8.86479	3.54285	20.0176	0.0341775	5.16903	18.1489	-0.0318367	-0.0594212		Q23-SCT21	CH01 iGL	192.2	0.0250157
	0.051	3.81862	18.6683	8.37795	5.05591	19.4135	0.0206044	6.84238	19.0836	-0.0254565	0.135598		Q23-SCT21	CH01 iGL	192.4	0.0254047
	0.052	5.14833	18.3161	7.8937	6.89272	18.7349	0.00481628	8.69148	19.699	0.0609513	0.508199		Q23-SCT21	CH01 iGL	192.6	0.025793
	0.053	6.68143	17.8235	7.44943	9.05524	17.9765	-0.0102328	10.5174	19.974	0.246953	1.25722		Q23-SCT21	CH01 iGL	192.8	0.0261807
	0.054	8.41763	17.2599	7.0252	11.4434	17.1517	-0.0260779	12.2798	19.9825	0.461179	2.37522		Q23-SCT21	CH01 iGL	193	0.0265677
	0.055	10.0537	16.6663	6.60421	13.7773	16.2964	-0.0351519	14.1072	19.7622	0.740586	3.81932		Q23-SCT21	CH01 iGL	193.2	0.0269541
	0.056	11.6851	16.0429	6.20003	16.1022	15.4484	-0.0399348	15.8087	19.3873	1.24714	5.54723		Q23-SCT21	CH01 iGL	193.4	0.0273398
	0.056	13.3406	15.3611	5.81152	18.3494	14.6474	-0.0481546	17.2354	18.9232	2.13173	7.56881		Q23-SCT21	CH01 iGL	193.6	0.0277249
	0.057	14.8638	14.6221	5.44592	20.3432	13.8677	-0.0601074	18.3623	18.3776	3.40123	9.81269		Q23-SCT21	CH01 iGL	193.8	0.0281093
	0.058	16.1117	13.8762	5.08902	21.9953	13.1098	-0.073286	19.2107	17.7176	4.99839	12.1069		Q23-SCT21	CH01 iGL	194	0.028493
	0.059	17.0577	13.1338	4.74749	23.2981	12.3975	-0.0843019	19.782	16.9777	6.8827	14.4006		Q23-SCT21	CH01 iGL	194.2	0.0288761
	0.06	17.7892	12.4464	4.45704	24.2812	11.7277	-0.0432712	20.0213	16.193	9.09772	16.7059		Q23-SCT21	CH01 iGL	194.4	0.0292586
	0.061	18.294	11.7495	4.18337	24.919	11.0776	0.144132	19.9384	15.4386	11.5054	18.812		Q23-SCT21	CH01 iGL	194.6	0.0296404
	0.061	18.5264	11.0763	3.91181	25.126	10.4585	0.387588	19.6682	14.6369	13.8448	20.6584		Q23-SCT21	CH01 iGL	194.8	0.0300216
	0.062	18.4695	10.4052	3.65738	24.951	9.88907	0.637119	19.271	13.8219	16.2761	22.1117		Q23-SCT21	CH01 iGL	195	0.0304021
	0.063	18.1675	9.75576	3.41589	24.5604	9.35218	1.03209	18.7986	13.0553	18.6922	23.191		Q23-SCT21	CH01 iGL	195.2	0.030782
	0.064	17.7071	9.13068	3.18634	24.0383	8.86781	1.79794	18.2675	12.3093	20.898	23.9465		Q23-SCT21	CH01 iGL	195.4	0.0311612
	0.065	17.1507	8.4997	2.97393	23.4457	8.417	2.95731	17.6551	11.5987	22.7526	24.3082		Q23-SCT21	CH01 iGL	195.6	0.0315398
	0.066	16.5363	7.92669	2.7818	22.76	7.98863	4.48579	16.9651	10.9131	24.1992	24.2575		Q23-SCT21	CH01 iGL	195.8	0.0319178
	0.066	15.8394	7.39622	2.60006	21.9201	7.58359	6.40118	16.2458	10.2499	25.2782	23.9509		Q23-SCT21	CH01 iGL	196	0.0322951
	0.067	15.0774	6.91533	2.43159	20.9829	7.20977	8.66109	15.494	9.63216	26.0144	23.4732		Q23-SCT21	CH01 iGL	196.2	0.0326718
	0.068	14.2724	6.46904	2.29372	20.0052	6.87188	11.1915	14.7206	9.04102	26.3057	22.8566		Q23-SCT21	CH01 iGL	196.4	0.0330479
	0.069	13.4456	6.05729	2.15491	18.9906	6.56369	13.8131	13.9856	8.47686	26.1726	22.1136		Q23-SCT21	CH01 iGL	196.6	0.0334233
	0.07	12.6317	5.69424	2.02192	18.0012	6.28763	16.4843	13.2676	7.9677	25.7984	21.2602		Q23-SCT21	CH01 iGL	196.8	0.0337981
	0.071	11.8575	5.36662	1.90778	17.0641	6.02995	19.1917	12.5665	7.51201	25.2892	20.3726		Q23-SCT21	CH01 iGL	197	0.0341722
	0.071	11.1364	5.05016	1.79706	16.1147	5.7821	21.7812	11.8689	7.06576	24.658	19.4331		Q23-SCT21	CH01 iGL	197.2	0.0345457
	0.072	10.4691	4.76365	1.71105	15.2048	5.53543	24.0347	11.1828	6.64058	23.9198	18.3948		Q23-SCT21	CH01 iGL	197.4	0.0349186
	0.073	9.84924	4.49207	1.61724	14.3058	5.31225	25.8588	10.5329	6.2306	23.0511	17.3591		Q23-SCT21	CH01 iGL	197.6	0.0352909
	0.074	9.27471	4.2634	1.51261	13.4257	5.1056	27.2934	9.92352	5.86374	22.1025	16.3865		Q23-SCT21	CH01 iGL	197.8	0.0356625
	0.075	8.73818	4.04182	1.4285	12.6218	4.90977	28.3202	9.35892	5.53322	21.0884	15.4093		Q23-SCT21	CH01 iGL	198	0.0360335
	0.076	8.2251	3.8298	1.35423	11.877	4.73475	28.8953	8.80792	5.20304	20.0439	14.4626		Q23-SCT21	CH01 iGL	198.2	0.0364039
	0.076	7.7637	3.6054	1.26246	11.1584	4.56795	29.072	8.31431	4.89935	19.0105	13.5735		Q23-SCT21	CH01 iGL	198.4	0.0367736
	0.077	7.30862	3.39648	1.18286	10.5116	4.40266	28.8973	7.83657	4.61457	18.0168	12.7077		Q23-SCT21	CH01 iGL	198.6	0.0371428
	0.078	6.87057	3.19673	1.10702	9.9117	4.23879	28.4819	7.40659	4.34558	17.06	11.8631		Q23-SCT21	CH01 iGL	198.8	0.0375113
	0.079	6.45896	3.01929	1.03236	9.34746	4.0882	27.8891	7.01054	4.09387	16.1138	11.039		Q23-SCT21	CH01 iGL	199	0.0378791
	0.08	6.08285	2.85735	0.969194	8.82094	3.95314	27.1336	6.64423	3.86391	15.2005	10.2867		Q23-SCT21	CH01 iGL	199.2	0.0382464
	0.08	5.73318	2.69934	0.893918	8.33222	3.82291	26.2327	6.32537	3.65277	14.3751	9.59157		Q23-SCT21	CH01 iGL	199.4	0.038613
	0.081	5.40733	2.57502	0.837521	7.90376	3.69097	25.2047	6.029	3.47091	13.5577	8.96215		Q23-SCT21	CH01 iGL	199.6	0.038979
	0.082	5.10203	2.44168	0.788108	7.50064	3.57281	24.0924	5.7561	3.27899	12.7666	8.33953		Q23-SCT21	CH01 iGL	199.8	0.0393444
	0.083	4.81437	2.31876	0.729098	7.10765	3.47349	22.9393	5.49616	3.08765	12.0498	7.78731		Q23-SCT21	CH01 iGL	200	0.0397092
	0.084	4.55187	2.18914	0.665985	6.74879	3.37223	21.7798	5.26251	2.92004	11.3496	7.25589		Q23-SCT21	CH01 iGL	200.2	0.0400734
	0.085	4.30409	2.0735	0.610149	6.40932	3.27144	20.6303	5.02969	2.76428	10.7058	6.73399		Q23-SCT21	CH01 iGL	200.4	0.0404369
	0.085	4.07984	1.96918	0.555802	6.07273	3.17792	19.5275	4.83697	2.6268	10.0879	6.28275		Q23-SCT21	CH01 iGL	200.6	0.0407999
	0.086	3.8676	1.84969	0.508379	5.75693	3.10173	18.4604	4.62695	2.50447	9.50731	5.88764		Q23-SCT21	CH01 iGL	200.8	0.0411622
	0.087	3.66457	1.74721	0.46066	5.47915	3.02571	17.4259	4.44024	2.39374	8.98509	5.53121		Q23-SCT21	CH01 iGL	201	0.0415239
	0.088	3.46546	1.6538	0.405958	5.23059	2.94728	16.4537	4.27285	2.2601	8.49457	5.16289		Q23-SCT21	CH01 iGL	201.2	0.041885
	0.089	3.29235	1.5704	0.353422	4.99832	2.8827	15.5369	4.0999	2.13056	8.01722	4.83473		Q23-SCT21	CH01 iGL	201.4	0.0422455
	0.09	3.1449	1.49361	0.304216	4.78744	2.82668	14.6691	3.93495	2.00104	7.58373	4.52839		Q23-SCT21	CH01 iGL	201.6	0.0426054
	0.09	2.99347	1.40072	0.264419	4.58186	2.77045	13.8279	3.78012	1.8903	7.19265	4.2458		Q23-SCT21	CH01 iGL	201.8	0.0429647
	0.091	2.84107	1.33543	0.236323	4.40015	2.70488	13.015	3.62418	1.79475	6.83345	3.95777		Q23-SCT21	CH01 iGL	202	0.0433233
	0.092	2.69937	1.28477	0.207797	4.22988	2.63704	12.2524	3.47664	1.71376	6.48664	3.72622		Q23-SCT21	CH01 iGL	202.2	0.0436814
	0.093	2.56908	1.23747	0.178978	4.05775	2.58126	11.5351	3.33776	1.63418	6.1347	3.49858		Q23-SCT21	CH01 iGL	202.4	0.0440388
	0.094	2.44837	1.1791	0.152618	3.89644	2.5277	10.8624	3.21501	1.55021	5.82642	3.27544		Q23-SCT21	CH01 iGL	202.6	0.0443957
	0.095	2.33703	1.14203	0.131253	3.74428	2.47509	10.2448	3.10126	1.45693	5.54714	3.06148		Q23-SCT21	CH01 iGL	202.8	0.0447519
	0.095	2.2362	1.08916	0.110859	3.60742	2.43517	9.66579	2.97855	1.36879	5.2865	2.86033		Q23-SCT21	CH01 iGL	203	0.0451076
	0.096	2.14299	1.02048	0.0932104	3.47559	2.39416	9.13067	2.87849	1.31393	5.04798	2.67487		Q23-SCT21	CH01 iGL	203.2	0.0454626
	0.097	2.04435	0.956525	0.0616937	3.34884	2.34576	8.64157	2.78905	1.25707	4.84442	2.48979		Q23-SCT21	CH01 iGL	203.4	0.0458171
	0.098	1.94354	0.892298	0.0210458	3.22044	2.28842	8.17348	2.70647	1.21541	4.63552	2.31246		Q23-SCT21	CH01 iGL	203.6	0.0461709
	0.099	1.85608	0.836022	-0.0063989	3.10116	2.22697	7.73403	2.62801	1.17354	4.43551	2.15087		Q23-SCT21	CH01 iGL	203.8	0.0465242
	0.1	1.77	0.773161	-0.0374485	2.99893	2.16975	7.33824	2.55217	1.11921	4.25454	2.02422		Q23-SCT21	CH01 iGL	204	0.0468768
	0.1	1.68599	0.712581	-0.0741299	2.90848	2.11856	6.95806	2.48963	1.05964	4.08774	1.8701		Q23-SCT21	CH01 iGL	204.2	0.0472289
	0.101	1.61191	0.654093	-0.110137	2.82843	2.06905	6.59924	2.43125	0.990011	3.94021	1.7349		Q23-SCT21	CH01 iGL	204.4	0.0475803
	0.102	1.54266	0.61467	-0.139596	2.74944	2.02887	6.25962	2.36408	0.924906	3.81338	1.61526		Q23-SCT21	CH01 iGL	204.6	0.0479312
	0.103	1.4706	0.575971	-0.171787	2.68143	1.98175	5.93948	2.29522	0.869889	3.6852	1.51119		Q23-SCT21	CH01 iGL	204.8	0.0482815
	0.104	1.39734	0.53689	-0.190719	2.60648	1.93151	5.66027	2.23255	0.815773	3.55595	1.39683		Q23-SCT21	CH01 iGL	205	0.0486312
	0.105	1.32943	0.508501	-0.202975	2.5173	1.89522	5.4126	2.16633	0.771996	3.44867	1.29742		Q23-SCT21	CH01 iGL	205.2	0.0489803
	0.105	1.26873	0.485789	-0.202338	2.42338	1.85744	5.17477	2.1144	0.731221	3.32881	1.20106		Q23-SCT21	CH01 iGL	205.4	0.0493288
	0.106	1.21297	0.452967	-0.188382	2.34056	1.82059	4.95228	2.07329	0.684768	3.2161	1.11683		Q23-SCT21	CH01 iGL	205.6	0.0496767
	0.107	1.15528	0.418756	-0.188121	2.28293	1.78876	4.73897	2.02753	0.632345	3.11143	1.03653		Q23-SCT21	CH01 iGL	205.8	0.050024
	0.108	1.1028	0.390545	-0.198962	2.20629	1.76122	4.51788	1.9838	0.588049	3.00784	0.939696		Q23-SCT21	CH01 iGL	206	0.0503708
	0.109	1.05797	0.35852	-0.201691	2.13222	1.73157	4.31457	1.93467	0.55199	2.90767	0.864394		Q23-SCT21	CH01 iGL	206.2	0.0507169
	0.109	1.01781	0.343711	-0.204445	2.06509	1.70304	4.13361	1.88581	0.521713	2.81516	0.799474		Q23-SCT21	CH01 iGL	206.4	0.0510625
	0.11	0.977097	0.328252	-0.214247	1.99546	1.6747	3.97082	1.83326	0.499881	2.73246	0.730164		Q23-SCT21	CH01 iGL	206.6	0.0514075
	0.111	0.935803	0.309328	-0.215742	1.93398	1.65955	3.81195	1.79367	0.486731	2.65498	0.662921		Q23-SCT21	CH01 iGL	206.8	0.0517519
	0.112	0.901186	0.290652	-0.223582	1.87719	1.63899	3.66271	1.76319	0.473731	2.57975	0.603855		Q23-SCT21	CH01 iGL	207	0.0520957
	0.113	0.867349	0.267222	-0.240266	1.83695	1.60368	3.50986	1.72565	0.446468	2.48332	0.537352		Q23-SCT21	CH01 iGL	207.2	0.0524389
	0.114	0.829677	0.237801	-0.261893	1.80935	1.57603	3.35794	1.68307	0.411614	2.39692	0.480179		Q23-SCT21	CH01 iGL	207.4	0.0527816
	0.114	0.791996	0.214576	-0.291455	1.7726	1.56072	3.21586	1.64586	0.375389	2.31127	0.432553		Q23-SCT21	CH01 iGL	207.6	0.0531237
	0.115	0.764678	0.197499	-0.324623	1.71168	1.55398	3.10164	1.60503	0.354369	2.22709	0.370742		Q23-SCT21	CH01 iGL	207.8	0.0534652
	0.116	0.743992	0.173201	-0.340116	1.67315	1.54406	3.01059	1.5731	0.333495	2.14255	0.317589		Q23-SCT21	CH01 iGL	208	0.0538061
	0.117	0.724622	0.150056	-0.352229	1.63147	1.5357	2.92766	1.53753	0.304178	2.05976	0.260397		Q23-SCT21	CH01 iGL	208.2	0.0541465
	0.118	0.701678	0.117058	-0.370955	1.5805	1.50873	2.84545	1.51443	0.274508	1.98466	0.211854		Q23-SCT21	CH01 iGL	208.4	0.0544863
	0.119	0.677207	0.0741439	-0.375053	1.53518	1.48086	2.7647	1.49168	0.249191	1.91511	0.144337		Q23-SCT21	CH01 iGL	208.6	0.0548255
	0.119	0.658207	0.0374654	-0.386215	1.48943	1.44567	2.69128	1.46914	0.217016	1.84729	0.0754827		Q23-SCT21	CH01 iGL	208.8	0.0551641
	0.12	0.636778	0.00871828	-0.40165	1.43726	1.42126	2.6033	1.44038	0.18099	1.78519	0.0166299		Q23-SCT21	CH01 iGL	209	0.0555022
	0.121	0.616033	-0.0197373	-0.39615	1.3931	1.39802	2.52253	1.41554	0.154462	1.73998	-0.0394708		Q23-SCT21	CH01 iGL	209.2	0.0558397
	0.122	0.592326	-0.0457077	-0.382609	1.33512	1.3765	2.45114	1.38913	0.142515	1.68595	-0.103525		Q23-SCT21	CH01 iGL	209.4	0.0561766
	0.123	0.562491	-0.0655697	-0.383146	1.29972	1.35845	2.38124	1.35889	0.13929	1.63486	-0.179793		Q23-SCT21	CH01 iGL	209.6	0.0565129
	0.124	0.53503	-0.088964	-0.381994	1.27206	1.33048	2.30735	1.34545	0.127926	1.58697	-0.238849		Q23-SCT21	CH01 iGL	209.8	0.0568487
	0.124	0.518056	-0.0953815	-0.380128	1.23765	1.3001	2.23441	1.32606	0.114998	1.55528	-0.284811		Q23-SCT21	CH01 iGL	210	0.0571839
	0.125	0.499502	-0.104314	-0.382135	1.20012	1.27531	2.1652	1.308	0.103109	1.52767	-0.315477		Q23-SCT21	CH01 iGL	210.2	0.0575186
	0.126	0.471901	-0.111454	-0.381343	1.17243	1.26282	2.09523	1.27598	0.0961697	1.50608	-0.351491		Q23-SCT21	CH01 iGL	210.4	0.0578526
	0.127	0.44719	-0.113169	-0.388551	1.1641	1.23843	2.02914	1.25911	0.0856014	1.47834	-0.371869		Q23-SCT21	CH01 iGL	210.6	0.0581862
	0.128	0.422434	-0.115628	-0.388113	1.14352	1.22149	1.97011	1.24488	0.0719202	1.44926	-0.382077		Q23-SCT21	CH01 iGL	210.8	0.0585191
	0.129	0.405233	-0.126663	-0.379947	1.11952	1.1969	1.91774	1.2257	0.0616686	1.42024	-0.397642		Q23-SCT21	CH01 iGL	211	0.0588515
	0.129	0.391404	-0.134848	-0.387039	1.09339	1.18905	1.86124	1.22623	0.0466481	1.386	-0.419061		Q23-SCT21	CH01 iGL	211.2	0.0591834
	0.13	0.379714	-0.141308	-0.408959	1.07722	1.18437	1.80272	1.21473	0.0192254	1.35514	-0.445975		Q23-SCT21	CH01 iGL	211.4	0.0595146
	0.131	0.36898	-0.151345	-0.406193	1.04028	1.17032	1.75607	1.20527	-0.0136188	1.32808	-0.471963		Q23-SCT21	CH01 iGL	211.6	0.0598453
	0.132	0.348822	-0.161014	-0.403182	1.00218	1.14643	1.71524	1.19418	-0.0288146	1.30125	-0.49452		Q23-SCT21	CH01 iGL	211.8	0.0601755
	0.133	0.32289	-0.191826	-0.400838	0.973846	1.128	1.67224	1.17946	-0.0346712	1.26707	-0.5182		Q23-SCT21	CH01 iGL	212	0.0605051
	0.134	0.300739	-0.215279	-0.393537	0.948994	1.10943	1.6153	1.16207	-0.0561454	1.23122	-0.546709		Q23-SCT21	CH01 iGL	212.2	0.0608341
	0.134	0.281379	-0.230285	-0.391942	0.941283	1.09415	1.56381	1.15137	-0.0846928	1.19617	-0.581995		Q23-SCT21	CH01 iGL	212.4	0.0611626
	0.135	0.264973	-0.252992	-0.39642	0.911833	1.08622	1.52119	1.13227	-0.107272	1.1677	-0.622212		Q23-SCT21	CH01 iGL	212.6	0.0614905
	0.136	0.255466	-0.280778	-0.410194	0.89674	1.06765	1.47813	1.1119	-0.124912	1.12791	-0.669821		Q23-SCT21	CH01 iGL	212.8	0.0618179
	0.137	0.241399	-0.310431	-0.431032	0.886744	1.04953	1.43982	1.10286	-0.140431	1.08634	-0.708615		Q23-SCT21	CH01 iGL	213	0.0621447
	0.138	0.228809	-0.327977	-0.450668	0.877562	1.02567	1.41426	1.07322	-0.151935	1.0527	-0.731529		Q23-SCT21	CH01 iGL	213.2	0.062471
	0.138	0.214198	-0.348521	-0.457317	0.870015	0.996925	1.38132	1.05226	-0.150856	1.03094	-0.745709		Q23-SCT21	CH01 iGL	213.4	0.0627967
	0.139	0.197843	-0.363811	-0.465873	0.866199	0.964852	1.35484	1.03099	-0.144298	1.0248	-0.754921		Q23-SCT21	CH01 iGL	213.6	0.0631219
	0.14	0.195034	-0.374674	-0.463952	0.860019	0.947797	1.33013	1.00891	-0.152741	1.0267	-0.764332		Q23-SCT21	CH01 iGL	213.8	0.0634465
	0.141	0.195814	-0.372448	-0.47703	0.848572	0.940378	1.30877	1.0037	-0.160976	1.02421	-0.773734		Q23-SCT21	CH01 iGL	214	0.0637706
	0.142	0.186966	-0.366994	-0.493737	0.837092	0.93394	1.29887	1.0146	-0.151279	1.01298	-0.783822		Q23-SCT21	CH01 iGL	214.2	0.0640941
	0.143	0.173472	-0.381675	-0.492657	0.806754	0.925099	1.28035	1.01476	-0.135584	0.990544	-0.793084		Q23-SCT21	CH01 iGL	214.4	0.0644171
	0.143	0.164247	-0.394315	-0.48029	0.790737	0.914543	1.2589	1.0035	-0.131744	0.961401	-0.802609		Q23-SCT21	CH01 iGL	214.6	0.0647395
	0.144	0.152422	-0.401403	-0.462457	0.766084	0.909851	1.24371	0.985852	-0.134568	0.935717	-0.814079		Q23-SCT21	CH01 iGL	214.8	0.0650614
	0.145	0.137361	-0.394982	-0.445164	0.747722	0.900677	1.2244	0.975631	-0.134381	0.907679	-0.836109		Q23-SCT21	CH01 iGL	215	0.0653827
	0.146	0.12402	-0.396927	-0.437058	0.722638	0.89269	1.19042	0.960221	-0.139794	0.879213	-0.868086		Q23-SCT21	CH01 iGL	215.2	0.0657035
	0.147	0.113301	-0.386836	-0.43283	0.70648	0.884447	1.1668	0.94644	-0.154286	0.846056	-0.897892		Q23-SCT21	CH01 iGL	215.4	0.0660238
	0.148	0.106599	-0.38617	-0.428883	0.689072	0.874481	1.12958	0.93295	-0.170692	0.802465	-0.925206		Q23-SCT21	CH01 iGL	215.6	0.0663435
	0.148	0.0951497	-0.390545	-0.429288	0.669828	0.877638	1.09973	0.923172	-0.178537	0.756794	-0.964357		Q23-SCT21	CH01 iGL	215.8	0.0666627
	0.149	0.0725612	-0.40094	-0.414531	0.660921	0.873861	1.07104	0.904693	-0.191992	0.718336	-1.00269		Q23-SCT21	CH01 iGL	216	0.0669813
	0.15	0.0513942	-0.415639	-0.394303	0.634469	0.859449	1.04188	0.881466	-0.209355	0.689464	-1.0379		Q23-SCT21	CH01 iGL	216.2	0.0672994
	0.151	0.0370732	-0.421086	-0.388019	0.598283	0.84509	1.02405	0.868453	-0.224858	0.661222	-1.07541		Q23-SCT21	CH01 iGL	216.4	0.067617
	0.152	0.0285561	-0.421553	-0.39108	0.563283	0.829196	0.996236	0.863024	-0.236508	0.630219	-1.09872		Q23-SCT21	CH01 iGL	216.6	0.067934
	0.153	0.00888541	-0.427119	-0.396114	0.538146	0.809795	0.962722	0.86781	-0.235311	0.604388	-1.11322		Q23-SCT21	CH01 iGL	216.8	0.0682505
	0.153	-0.00634621	-0.441472	-0.394821	0.519168	0.796093	0.940349	0.862132	-0.233122	0.583593	-1.13261		Q23-SCT21	CH01 iGL	217	0.0685665
	0.154	-0.02919	-0.443947	-0.391198	0.505984	0.777222	0.920477	0.862552	-0.229967	0.570805	-1.15307		Q23-SCT21	CH01 iGL	217.2	0.0688819
	0.155	-0.0503526	-0.451392	-0.395442	0.48856	0.750657	0.898479	0.857095	-0.224572	0.565532	-1.16812		Q23-SCT21	CH01 iGL	217.4	0.0691968
	0.156	-0.060016	-0.466789	-0.401966	0.476474	0.739934	0.893522	0.834407	-0.220583	0.56315	-1.18041		Q23-SCT21	CH01 iGL	217.6	0.0695111
	0.157	-0.0649331	-0.470793	-0.414699	0.462107	0.71345	0.873409	0.817619	-0.225823	0.556447	-1.18238		Q23-SCT21	CH01 iGL	217.8	0.0698249
	0.158	-0.0682255	-0.470254	-0.422288	0.431159	0.685035	0.845887	0.800668	-0.221456	0.542498	-1.18386		Q23-SCT21	CH01 iGL	218	0.0701382
	0.158	-0.0701653	-0.471905	-0.433637	0.423692	0.664645	0.828068	0.784409	-0.217765	0.531531	-1.19003		Q23-SCT21	CH01 iGL	218.2	0.070451
	0.159	-0.0701923	-0.487887	-0.443286	0.415254	0.659116	0.818789	0.7712	-0.221942	0.529294	-1.19056		Q23-SCT21	CH01 iGL	218.4	0.0707633
	0.16	-0.0861004	-0.498102	-0.437383	0.413353	0.651766	0.813497	0.759348	-0.215357	0.52809	-1.2026		Q23-SCT21	CH01 iGL	218.6	0.071075
	0.161	-0.0968403	-0.5121	-0.426896	0.395349	0.643003	0.807195	0.745708	-0.210953	0.529373	-1.23078		Q23-SCT21	CH01 iGL	218.8	0.0713861
	0.162	-0.0956846	-0.514137	-0.418221	0.381633	0.639016	0.788508	0.727959	-0.210479	0.53657	-1.25656		Q23-SCT21	CH01 iGL	219	0.0716968
	0.163	-0.0929108	-0.517912	-0.404199	0.371105	0.630915	0.779666	0.701967	-0.212132	0.527181	-1.27768		Q23-SCT21	CH01 iGL	219.2	0.072007
	0.163	-0.0972451	-0.526391	-0.393228	0.362069	0.622636	0.774041	0.695277	-0.218206	0.503153	-1.29025		Q23-SCT21	CH01 iGL	219.4	0.0723166
	0.164	-0.109058	-0.518252	-0.392356	0.34894	0.609905	0.752677	0.702022	-0.220057	0.485866	-1.29862		Q23-SCT21	CH01 iGL	219.6	0.0726256
	0.165	-0.116695	-0.51348	-0.379982	0.337284	0.607543	0.737995	0.695789	-0.220403	0.473284	-1.31405		Q23-SCT21	CH01 iGL	219.8	0.0729342
	0.166	-0.135965	-0.519757	-0.371491	0.328279	0.599038	0.726265	0.69372	-0.231002	0.465675	-1.33194		Q23-SCT21	CH01 iGL	220	0.0732423
	0.167	-0.152091	-0.532606	-0.356577	0.310509	0.591836	0.712459	0.687434	-0.229417	0.458836	-1.34829		Q23-SCT21	CH01 iGL	220.2	0.0735498
	0.168	-0.170801	-0.526313	-0.34056	0.313097	0.580194	0.689466	0.673145	-0.216986	0.446403	-1.36756		Q23-SCT21	CH01 iGL	220.4	0.0738568
	0.168	-0.177244	-0.525583	-0.333287	0.3223	0.579261	0.666186	0.666889	-0.221992	0.432013	-1.3889		Q23-SCT21	CH01 iGL	220.6	0.0741633
	0.169	-0.175296	-0.515324	-0.332567	0.324531	0.574162	0.642925	0.662636	-0.230936	0.415665	-1.3963		Q23-SCT21	CH01 iGL	220.8	0.0744692
	0.17	-0.174899	-0.51949	-0.340848	0.321891	0.555912	0.629972	0.648315	-0.233752	0.395634	-1.39534		Q23-SCT21	CH01 iGL	221	0.0747747
	0.171	-0.17592	-0.52484	-0.34728	0.311437	0.546363	0.616674	0.646871	-0.234073	0.383657	-1.39839		Q23-SCT21	CH01 iGL	221.2	0.0750796
	0.172	-0.178473	-0.533755	-0.343326	0.303007	0.549458	0.604691	0.645963	-0.228264	0.386311	-1.41243		Q23-SCT21	CH01 iGL	221.4	0.075384
	0.172	-0.188192	-0.545399	-0.336327	0.293076	0.552336	0.605455	0.63249	-0.218578	0.388195	-1.43406		Q23-SCT21	CH01 iGL	221.6	0.075688
	0.173	-0.217072	-0.563261	-0.334043	0.28674	0.541837	0.586402	0.626499	-0.209065	0.381566	-1.4498		Q23-SCT21	CH01 iGL	221.8	0.0759913
	0.174	-0.22974	-0.573695	-0.33033	0.289292	0.537993	0.580859	0.619034	-0.208089	0.368992	-1.46187		Q23-SCT21	CH01 iGL	222	0.0762942
	0.175	-0.240931	-0.575218	-0.327152	0.293948	0.539232	0.575678	0.610291	-0.220381	0.356054	-1.46794		Q23-SCT21	CH01 iGL	222.2	0.0765966
	0.176	-0.23588	-0.569356	-0.326531	0.290953	0.528254	0.572005	0.608164	-0.226356	0.348627	-1.47007		Q23-SCT21	CH01 iGL	222.4	0.0768985
	0.177	-0.248988	-0.557809	-0.331725	0.275545	0.506212	0.566336	0.602374	-0.217789	0.342662	-1.46973		Q23-SCT21	CH01 iGL	222.6	0.0771998
	0.177	-0.256796	-0.557125	-0.336457	0.278216	0.497971	0.563173	0.590255	-0.210599	0.337559	-1.4811		Q23-SCT21	CH01 iGL	222.8	0.0775007
	0.178	-0.251998	-0.554711	-0.338728	0.272629	0.500644	0.557845	0.584094	-0.217108	0.32375	-1.49038		Q23-SCT21	CH01 iGL	223	0.077801
	0.179	-0.255555	-0.556275	-0.339654	0.257327	0.490482	0.548869	0.586024	-0.225674	0.308156	-1.48983		Q23-SCT21	CH01 iGL	223.2	0.0781008
	0.18	-0.250784	-0.556663	-0.332612	0.229849	0.472459	0.543164	0.584341	-0.224656	0.288211	-1.49222		Q23-SCT21	CH01 iGL	223.4	0.0784001
	0.181	-0.236105	-0.559433	-0.327276	0.205744	0.4504	0.537383	0.589138	-0.222813	0.258909	-1.50616		Q23-SCT21	CH01 iGL	223.6	0.0786989
	0.182	-0.214813	-0.556089	-0.32414	0.199397	0.436364	0.553654	0.604684	-0.225059	0.231023	-1.52238		Q23-SCT21	CH01 iGL	223.8	0.0789972
	0.182	-0.200499	-0.552798	-0.319122	0.169838	0.420725	0.559143	0.611538	-0.215552	0.207388	-1.53306		Q23-SCT21	CH01 iGL	224	0.0792951
	0.183	-0.195542	-0.539983	-0.310945	0.163225	0.401657	0.551991	0.596846	-0.194521	0.184021	-1.5482		Q23-SCT21	CH01 iGL	224.2	0.0795924
	0.184	-0.207432	-0.546779	-0.296387	0.145188	0.381481	0.533368	0.594148	-0.191478	0.16088	-1.56606		Q23-SCT21	CH01 iGL	224.4	0.0798891
	0.185	-0.210694	-0.564257	-0.275797	0.121586	0.363471	0.515715	0.587446	-0.179874	0.151547	-1.58756		Q23-SCT21	CH01 iGL	224.6	0.0801854
	0.186	-0.217284	-0.56988	-0.256345	0.100955	0.348193	0.50848	0.580196	-0.166063	0.13874	-1.59451		Q23-SCT21	CH01 iGL	224.8	0.0804812
	0.187	-0.24648	-0.567405	-0.238488	0.0872642	0.332707	0.504227	0.586153	-0.151991	0.13033	-1.59712		Q23-SCT21	CH01 iGL	225	0.0807765
	0.187	-0.252078	-0.564665	-0.218487	0.0811735	0.322621	0.495478	0.583807	-0.13525	0.119198	-1.61644		Q23-SCT21	CH01 iGL	225.2	0.0810713
	0.188	-0.26935	-0.559871	-0.198906	0.0768316	0.31149	0.48944	0.572345	-0.126501	0.120869	-1.63092		Q23-SCT21	CH01 iGL	225.4	0.0813656
	0.189	-0.289081	-0.556183	-0.171275	0.0724137	0.302099	0.470663	0.56719	-0.121519	0.116378	-1.63491		Q23-SCT21	CH01 iGL	225.6	0.0816594
	0.19	-0.315966	-0.557222	-0.144168	0.0531409	0.291804	0.448163	0.555509	-0.109873	0.116766	-1.63268		Q23-SCT21	CH01 iGL	225.8	0.0819527
	0.191	-0.313242	-0.566672	-0.131577	0.0547589	0.275144	0.433585	0.549327	-0.104238	0.118223	-1.63049		Q23-SCT21	CH01 iGL	226	0.0822456
	0.192	-0.30526	-0.587455	-0.129424	0.0440448	0.271042	0.431143	0.556727	-0.100265	0.118262	-1.63513		Q23-SCT21	CH01 iGL	226.2	0.0825379
	0.192	-0.296184	-0.590759	-0.12977	0.0388373	0.270795	0.436423	0.545152	-0.0842175	0.114466	-1.63723		Q23-SCT21	CH01 iGL	226.4	0.0828297
	0.193	-0.287092	-0.581312	-0.125239	0.0280041	0.281318	0.447551	0.538672	-0.0899915	0.0997206	-1.64123		Q23-SCT21	CH01 iGL	226.6	0.083121
	0.194	-0.278868	-0.576955	-0.120373	0.0384377	0.268554	0.450536	0.539344	-0.0954704	0.0901553	-1.64734		Q23-SCT21	CH01 iGL	226.8	0.0834119
	0.195	-0.267811	-0.581375	-0.116762	0.0359451	0.258767	0.448059	0.529708	-0.0938289	0.0888541	-1.66725		Q23-SCT21	CH01 iGL	227	0.0837022
	0.196	-0.278763	-0.588836	-0.126925	0.0553546	0.249722	0.443891	0.523194	-0.0904899	0.101238	-1.67467		Q23-SCT21	CH01 iGL	227.2	0.0839921
	0.197	-0.284513	-0.592689	-0.144159	0.0688336	0.240218	0.439672	0.505812	-0.0915924	0.093173	-1.67017		Q23-SCT21	CH01 iGL	227.4	0.0842814
	0.197	-0.286165	-0.588942	-0.148592	0.0772014	0.244348	0.440209	0.485568	-0.096999	0.0863464	-1.66118		Q23-SCT21	CH01 iGL	227.6	0.0845703
	0.198	-0.273876	-0.581565	-0.14545	0.0852656	0.246908	0.430981	0.466649	-0.0901226	0.0753824	-1.66351		Q23-SCT21	CH01 iGL	227.8	0.0848587
	0.199	-0.275568	-0.571765	-0.144073	0.0802309	0.252897	0.430515	0.454866	-0.0833482	0.0662787	-1.67702		Q23-SCT21	CH01 iGL	228	0.0851466
	0.2	-0.290463	-0.560473	-0.144354	0.0634517	0.24303	0.434135	0.450606	-0.0811251	0.0669031	-1.68432		Q23-SCT21	CH01 iGL	228.2	0.085434
	0.201	-0.29853	-0.546794	-0.141292	0.050648	0.245992	0.416196	0.449261	-0.0922325	0.0649542	-1.69629		Q23-SCT21	CH01 iGL	228.4	0.085721
	0.201	-0.307121	-0.547124	-0.142217	0.0450048	0.234598	0.391701	0.45096	-0.0844971	0.056429	-1.70123		Q23-SCT21	CH01 iGL	228.6	0.0860074
	0.202	-0.322009	-0.551733	-0.140113	0.0187948	0.240352	0.370179	0.439824	-0.0753427	0.0533242	-1.71315		Q23-SCT21	CH01 iGL	228.8	0.0862934
	0.203	-0.334209	-0.553896	-0.131496	0.00736678	0.246197	0.35858	0.444839	-0.0676428	0.0385676	-1.70701		Q23-SCT21	CH01 iGL	229	0.0865788
	0.204	-0.34838	-0.549953	-0.11409	-0.0208779	0.24591	0.358042	0.438363	-0.0570449	0.0211619	-1.69899		Q23-SCT21	CH01 iGL	229.2	0.0868638
	0.205	-0.34672	-0.546379	-0.0970963	-0.0339803	0.24679	0.349173	0.441297	-0.0424197	0.00653675	-1.70317		Q23-SCT21	CH01 iGL	229.4	0.0871484
	0.206	-0.335101	-0.549175	-0.0964114	-0.0497952	0.239484	0.343748	0.443543	-0.033823	0.00759341	-1.72208		Q23-SCT21	CH01 iGL	229.6	0.0874324
	0.206	-0.333002	-0.555479	-0.100787	-0.0465167	0.234641	0.354453	0.437294	-0.0351346	0.00220448	-1.73514		Q23-SCT21	CH01 iGL	229.8	0.087716
	0.207	-0.349508	-0.556416	-0.0962003	-0.0480658	0.228077	0.356886	0.425153	-0.0192342	-0.0132067	-1.74637		Q23-SCT21	CH01 iGL	230	0.087999
	0.208	-0.356718	-0.554692	-0.0833927	-0.0514094	0.225754	0.343671	0.415467	-0.0132878	-0.0335966	-1.75672		Q23-SCT21	CH01 iGL	230.2	0.0882816
	0.209	-0.370646	-0.556645	-0.0742263	-0.0479498	0.212527	0.331937	0.404572	-0.00353223	-0.0418707	-1.76332		Q23-SCT21	CH01 iGL	230.4	0.0885637
	0.21	-0.379399	-0.557191	-0.0635427	-0.0464411	0.199274	0.331844	0.387123	0.0103337	-0.0354791	-1.77275		Q23-SCT21	CH01 iGL	230.6	0.0888454
	0.211	-0.374413	-0.547905	-0.0508159	-0.0521809	0.192498	0.346788	0.379881	0.0124671	-0.0310908	-1.77466		Q23-SCT21	CH01 iGL	230.8	0.0891266
	0.211	-0.364353	-0.544202	-0.0407075	-0.0614902	0.174348	0.336872	0.360579	0.0280664	-0.0233825	-1.78417		Q23-SCT21	CH01 iGL	231	0.0894073
	0.212	-0.357731	-0.542163	-0.0318813	-0.0663483	0.158506	0.324394	0.348918	0.0242093	-0.03792	-1.78278		Q23-SCT21	CH01 iGL	231.2	0.0896875
	0.213	-0.35301	-0.54362	-0.0199996	-0.0696848	0.148055	0.317256	0.341916	0.0184989	-0.0643407	-1.78434		Q23-SCT21	CH01 iGL	231.4	0.0899672
	0.214	-0.361906	-0.53915	-0.00844202	-0.0605833	0.134861	0.31754	0.34531	0.0295516	-0.0860661	-1.77806		Q23-SCT21	CH01 iGL	231.6	0.0902465
	0.215	-0.374751	-0.544195	-0.002846	-0.0834024	0.124374	0.306569	0.352313	0.0305152	-0.0939756	-1.76198		Q23-SCT21	CH01 iGL	231.8	0.0905253
	0.216	-0.373948	-0.547001	0.00324386	-0.101584	0.118917	0.281803	0.350795	0.0275375	-0.0874855	-1.74242		Q23-SCT21	CH01 iGL	232	0.0908036
	0.216	-0.367132	-0.547466	0.0059203	-0.107496	0.115676	0.268795	0.344774	0.0303151	-0.0868992	-1.72566		Q23-SCT21	CH01 iGL	232.2	0.0910815
	0.217	-0.365099	-0.562146	0.00618245	-0.130658	0.111941	0.274843	0.349095	0.0460424	-0.107121	-1.71933		Q23-SCT21	CH01 iGL	232.4	0.0913589
	0.218	-0.362611	-0.578104	0.00130167	-0.147168	0.10029	0.270973	0.357775	0.0461459	-0.136696	-1.72055		Q23-SCT21	CH01 iGL	232.6	0.0916358
	0.219	-0.365275	-0.595988	-0.00936521	-0.155131	0.0807666	0.251539	0.367983	0.0518066	-0.167091	-1.71616		Q23-SCT21	CH01 iGL	232.8	0.0919123
	0.22	-0.372773	-0.597241	-0.017101	-0.155792	0.0664731	0.250229	0.376721	0.045495	-0.195163	-1.70691		Q23-SCT21	CH01 iGL	233	0.0921882
	0.221	-0.367808	-0.597431	-0.0187239	-0.161061	0.0686237	0.247228	0.380247	0.0543298	-0.197326	-1.71271		Q23-SCT21	CH01 iGL	233.2	0.0924638
	0.221	-0.366955	-0.606397	-0.0194964	-0.181015	0.0606043	0.24221	0.380355	0.0678798	-0.175842	-1.71518		Q23-SCT21	CH01 iGL	233.4	0.0927388
	0.222	-0.366188	-0.614347	-0.0204132	-0.207485	0.0528633	0.226442	0.375448	0.0750402	-0.174435	-1.71325		Q23-SCT21	CH01 iGL	233.6	0.0930134
	0.223	-0.368496	-0.603543	-0.0121139	-0.216795	0.0394422	0.230445	0.370449	0.0776968	-0.177814	-1.7282		Q23-SCT21	CH01 iGL	233.8	0.0932876
	0.224	-0.378765	-0.599012	-0.0034657	-0.218368	0.0327131	0.243163	0.367333	0.0687178	-0.188225	-1.74287		Q23-SCT21	CH01 iGL	234	0.0935612
	0.225	-0.381001	-0.600781	0.00520768	-0.219646	0.0216723	0.250868	0.372027	0.0660655	-0.203149	-1.74767		Q23-SCT21	CH01 iGL	234.2	0.0938344
	0.226	-0.374267	-0.612025	0.0176098	-0.208016	0.0112162	0.244383	0.377454	0.0628661	-0.201333	-1.7399		Q23-SCT21	CH01 iGL	234.4	0.0941072
	0.226	-0.380166	-0.610602	0.0253024	-0.197773	0.0108757	0.25588	0.376584	0.0621936	-0.204977	-1.73273		Q23-SCT21	CH01 iGL	234.6	0.0943795
	0.227	-0.393999	-0.609238	0.0332979	-0.196619	0.00965471	0.257121	0.370438	0.0606274	-0.206173	-1.73309		Q23-SCT21	CH01 iGL	234.8	0.0946513
	0.228	-0.412706	-0.603464	0.0475522	-0.201119	0.00340316	0.257671	0.371228	0.0677799	-0.196561	-1.73962		Q23-SCT21	CH01 iGL	235	0.0949226
	0.229	-0.437207	-0.605075	0.0650299	-0.200495	-0.0104223	0.259371	0.382339	0.0656653	-0.217533	-1.74507		Q23-SCT21	CH01 iGL	235.2	0.0951935
	0.23	-0.458112	-0.603634	0.0760716	-0.199656	-0.0131286	0.258498	0.3796	0.0654505	-0.222407	-1.74641		Q23-SCT21	CH01 iGL	235.4	0.095464
	0.231	-0.477669	-0.603377	0.0895985	-0.208139	-0.0297833	0.256659	0.373138	0.072188	-0.223458	-1.73959		Q23-SCT21	CH01 iGL	235.6	0.095734
	0.231	-0.491324	-0.61012	0.107866	-0.21086	-0.0475892	0.234753	0.362779	0.0813158	-0.233836	-1.73365		Q23-SCT21	CH01 iGL	235.8	0.0960035
	0.232	-0.487791	-0.615284	0.124384	-0.200028	-0.0707389	0.215479	0.36156	0.0852343	-0.233014	-1.72162		Q23-SCT21	CH01 iGL	236	0.0962726
	0.233	-0.489589	-0.62186	0.133942	-0.19811	-0.0822434	0.206483	0.346696	0.0884083	-0.218258	-1.72758		Q23-SCT21	CH01 iGL	236.2	0.0965412
	0.234	-0.498918	-0.610282	0.137115	-0.19888	-0.0897545	0.20973	0.333731	0.0967471	-0.22407	-1.73052		Q23-SCT21	CH01 iGL	236.4	0.0968094
	0.235	-0.497607	-0.598267	0.141054	-0.217591	-0.0935784	0.200312	0.33245	0.0955317	-0.223528	-1.73288		Q23-SCT21	CH01 iGL	236.6	0.0970771
	0.235	-0.496364	-0.58947	0.14314	-0.205813	-0.109524	0.20352	0.330577	0.0939125	-0.217295	-1.71707		Q23-SCT21	CH01 iGL	236.8	0.0973444
	0.236	-0.493557	-0.590225	0.140428	-0.197761	-0.111259	0.214987	0.31339	0.0797566	-0.236404	-1.71014		Q23-SCT21	CH01 iGL	237	0.0976112
	0.237	-0.484841	-0.590497	0.136252	-0.197779	-0.109476	0.213044	0.293329	0.0658842	-0.223589	-1.70905		Q23-SCT21	CH01 iGL	237.2	0.0978775
	0.238	-0.477076	-0.589735	0.14186	-0.197988	-0.10051	0.207999	0.293148	0.0602897	-0.237683	-1.70907		Q23-SCT21	CH01 iGL	237.4	0.0981434
	0.239	-0.469048	-0.585092	0.146808	-0.187692	-0.094414	0.199038	0.290191	0.056037	-0.231879	-1.72246		Q23-SCT21	CH01 iGL	237.6	0.0984089
	0.24	-0.46571	-0.574823	0.13665	-0.184004	-0.0866223	0.20229	0.290748	0.0477805	-0.222753	-1.72963		Q23-SCT21	CH01 iGL	237.8	0.098673930000000007
	0.24	-0.469614	-0.567332	0.124141	-0.189641	-0.0775205	0.204414	0.284228	0.0614726	-0.219313	-1.73501		Q23-SCT21	CH01 iGL	238	0.0989385
	0.241	-0.476533	-0.561614	0.123848	-0.192678	-0.070218	0.205076	0.28609	0.0660148	-0.243892	-1.74219		Q23-SCT21	CH01 iGL	238.2	0.0992026
	0.242	-0.47622	-0.563307	0.131641	-0.205985	-0.0623234	0.204462	0.280266	0.0671028	-0.272926	-1.74309		Q23-SCT21	CH01 iGL	238.4	0.0994663
	0.243	-0.482567	-0.572733	0.141259	-0.201977	-0.063333	0.199552	0.261668	0.069165	-0.275998	-1.73044		Q23-SCT21	CH01 iGL	238.6	0.0997295
	0.244	-0.490318	-0.582048	0.147586	-0.217351	-0.0485959	0.195584	0.247197	0.0865578	-0.285612	-1.74513		Q23-SCT21	CH01 iGL	238.8	0.0999923
	0.245	-0.500483	-0.602142	0.152858	-0.248891	-0.0413983	0.180699	0.25319	0.104645	-0.281225	-1.7496		Q23-SCT21	CH01 iGL	239	0.100255
	0.245	-0.502151	-0.615359	0.147023	-0.261989	-0.0446783	0.174095	0.260146	0.122443	-0.278886	-1.74947		Q23-SCT21	CH01 iGL	239.2	0.100517
	0.246	-0.513125	-0.610858	0.132267	-0.268862	-0.0566439	0.175725	0.256581	0.132132	-0.276623	-1.74471		Q23-SCT21	CH01 iGL	239.4	0.100778
	0.247	-0.530876	-0.612022	0.12921	-0.27656	-0.0718615	0.186126	0.25221	0.140981	-0.290482	-1.74191		Q23-SCT21	CH01 iGL	239.6	0.101039
	0.248	-0.539553	-0.62562	0.143663	-0.28477	-0.0664397	0.190733	0.242461	0.160371	-0.298261	-1.73185		Q23-SCT21	CH01 iGL	239.8	0.1013
	0.249	-0.541978	-0.636424	0.163279	-0.299232	-0.0742493	0.194494	0.231879	0.158972	-0.304039	-1.72808		Q23-SCT21	CH01 iGL	240	0.10156
	0.25	-0.537063	-0.643119	0.174666	-0.325834	-0.0923916	0.181669	0.223604	0.158862	-0.287022	-1.71562		Q23-SCT21	CH01 iGL	240.2	0.101819
	0.25	-0.534981	-0.64187	0.179443	-0.340725	-0.113435	0.172513	0.226695	0.171021	-0.252809	-1.711		Q23-SCT21	CH01 iGL	240.4	0.102079
	0.251	-0.529154	-0.632603	0.180705	-0.350111	-0.136555	0.161063	0.234409	0.179238	-0.266972	-1.71245		Q23-SCT21	CH01 iGL	240.6	0.102337
	0.252	-0.512784	-0.618872	0.183928	-0.362862	-0.161424	0.147252	0.228807	0.170453	-0.272928	-1.70122		Q23-SCT21	CH01 iGL	240.8	0.102596
	0.253	-0.492561	-0.597138	0.187406	-0.356853	-0.185675	0.133885	0.204595	0.154637	-0.292076	-1.70429		Q23-SCT21	CH01 iGL	241	0.102854
	0.254	-0.488159	-0.580846	0.19054	-0.359496	-0.202707	0.127326	0.183666	0.14098	-0.29749	-1.69955		Q23-SCT21	CH01 iGL	241.2	0.103111
	0.255	-0.478331	-0.575122	0.192407	-0.357186	-0.218836	0.129506	0.181634	0.102753	-0.303129	-1.69533		Q23-SCT21	CH01 iGL	241.4	0.103368
	0.255	-0.456622	-0.575298	0.181065	-0.345689	-0.220299	0.118684	0.172285	0.0729275	-0.315316	-1.68313		Q23-SCT21	CH01 iGL	241.6	0.103625
	0.256	-0.438544	-0.567852	0.157025	-0.344284	-0.242388	0.110565	0.169874	0.047551	-0.327183	-1.6881		Q23-SCT21	CH01 iGL	241.8	0.103881
	0.257	-0.43542	-0.557475	0.138292	-0.360504	-0.250904	0.10613	0.178156	0.0407583	-0.339197	-1.69511		Q23-SCT21	CH01 iGL	242	0.104137
	0.258	-0.443529	-0.560887	0.11872	-0.355534	-0.23671	0.109218	0.176334	0.0397033	-0.358543	-1.69118		Q23-SCT21	CH01 iGL	242.2	0.104392
	0.259	-0.451845	-0.566424	0.0956626	-0.347487	-0.241564	0.10206	0.165714	0.0211015	-0.37639	-1.68519		Q23-SCT21	CH01 iGL	242.4	0.104647
	0.26	-0.456487	-0.571339	0.0820968	-0.349738	-0.233993	0.0982278	0.152749	0.00705628	-0.369151	-1.68696		Q23-SCT21	CH01 iGL	242.6	0.104902
	0.26	-0.459523	-0.580683	0.0768741	-0.344374	-0.234379	0.100215	0.170313	0.000763632	-0.378054	-1.68986		Q23-SCT21	CH01 iGL	242.8	0.105156
	0.261	-0.462871	-0.580663	0.0734457	-0.338558	-0.231132	0.102545	0.186309	0.00395714	-0.376863	-1.67692		Q23-SCT21	CH01 iGL	243	0.105409
	0.262	-0.465729	-0.577994	0.0743846	-0.341932	-0.231008	0.0978082	0.195193	0.0124509	-0.384871	-1.67266		Q23-SCT21	CH01 iGL	243.2	0.105663
	0.263	-0.47291	-0.58139	0.0859188	-0.348945	-0.228117	0.0810712	0.196758	0.0441518	-0.396027	-1.67273		Q23-SCT21	CH01 iGL	243.4	0.105915
	0.264	-0.484187	-0.584847	0.105526	-0.361779	-0.223913	0.0758589	0.203219	0.0687798	-0.391396	-1.67288		Q23-SCT21	CH01 iGL	243.6	0.106168
	0.264	-0.495729	-0.585777	0.127279	-0.373555	-0.225146	0.0709956	0.204833	0.0803782	-0.386158	-1.6614		Q23-SCT21	CH01 iGL	243.8	0.10642
	0.265	-0.499343	-0.586662	0.134727	-0.370401	-0.235909	0.0686318	0.204364	0.0809697	-0.407739	-1.64376		Q23-SCT21	CH01 iGL	244	0.106671
	0.266	-0.500925	-0.579804	0.136236	-0.389881	-0.265735	0.0694373	0.21111	0.080151	-0.410907	-1.64231		Q23-SCT21	CH01 iGL	244.2	0.106922
	0.267	-0.501837	-0.570296	0.140629	-0.39421	-0.275279	0.0726953	0.217271	0.081176	-0.410023	-1.64994		Q23-SCT21	CH01 iGL	244.4	0.107173
	0.268	-0.493614	-0.563877	0.139781	-0.398453	-0.273943	0.071347	0.22263	0.0906674	-0.421088	-1.64677		Q23-SCT21	CH01 iGL	244.6	0.107423
	0.269	-0.493941	-0.557934	0.13736	-0.411849	-0.272812	0.0689908	0.218125	0.101676	-0.427711	-1.63688		Q23-SCT21	CH01 iGL	244.8	0.107673
	0.269	-0.508356	-0.561936	0.138612	-0.427878	-0.267373	0.0728109	0.225069	0.109439	-0.433655	-1.63558		Q23-SCT21	CH01 iGL	245	0.107922
	0.27	-0.517461	-0.568176	0.137648	-0.433776	-0.267451	0.084482	0.216782	0.113002	-0.44289	-1.63441		Q23-SCT21	CH01 iGL	245.2	0.108171
	0.271	-0.510671	-0.569119	0.131045	-0.439916	-0.281379	0.0907464	0.201649	0.111836	-0.449446	-1.63757		Q23-SCT21	CH01 iGL	245.4	0.10842
	0.272	-0.497111	-0.569973	0.116658	-0.445156	-0.284336	0.0911471	0.199461	0.104115	-0.459199	-1.64101		Q23-SCT21	CH01 iGL	245.6	0.108668
	0.273	-0.488198	-0.577716	0.102086	-0.436806	-0.285554	0.091795	0.192524	0.101321	-0.470906	-1.63626		Q23-SCT21	CH01 iGL	245.8	0.108915
	0.274	-0.484894	-0.583943	0.0969416	-0.428248	-0.297677	0.0855761	0.183959	0.104921	-0.46533	-1.63902		Q23-SCT21	CH01 iGL	246	0.109163
	0.274	-0.481735	-0.581152	0.102051	-0.412347	-0.305232	0.0745407	0.182565	0.102761	-0.470865	-1.64837		Q23-SCT21	CH01 iGL	246.2	0.10941
	0.275	-0.483415	-0.579857	0.108267	-0.413998	-0.311349	0.0686348	0.181447	0.0921269	-0.475158	-1.65458		Q23-SCT21	CH01 iGL	246.4	0.109656
	0.276	-0.493494	-0.584352	0.114978	-0.406509	-0.328041	0.0690467	0.178586	0.0816503	-0.46962	-1.65773		Q23-SCT21	CH01 iGL	246.6	0.109902
	0.277	-0.497598	-0.587988	0.113462	-0.399739	-0.326883	0.0627378	0.172043	0.0632013	-0.460496	-1.65497		Q23-SCT21	CH01 iGL	246.8	0.110148
	0.278	-0.484597	-0.59153	0.101653	-0.392506	-0.333246	0.0557142	0.168647	0.0429649	-0.456985	-1.66701		Q23-SCT21	CH01 iGL	247	0.110393
	0.279	-0.471831	-0.593518	0.0955773	-0.383855	-0.344533	0.0456745	0.172272	0.0372875	-0.466039	-1.6691		Q23-SCT21	CH01 iGL	247.2	0.110638
	0.279	-0.475468	-0.59664	0.0938171	-0.385479	-0.352612	0.0378615	0.173233	0.0423219	-0.474098	-1.6606		Q23-SCT21	CH01 iGL	247.4	0.110882
	0.28	-0.484233	-0.60579	0.103023	-0.395006	-0.370477	0.0282972	0.185414	0.0463629	-0.483525	-1.65193		Q23-SCT21	CH01 iGL	247.6	0.111126
	0.281	-0.485169	-0.621409	0.111278	-0.423115	-0.385293	0.0107476	0.188684	0.0454184	-0.488084	-1.65207		Q23-SCT21	CH01 iGL	247.8	0.111369
	0.282	-0.48054	-0.637255	0.102342	-0.447188	-0.388684	-0.00080246	0.176833	0.039132	-0.489469	-1.65187		Q23-SCT21	CH01 iGL	248	0.111613
	0.283	-0.4802	-0.646728	0.0895622	-0.457339	-0.38435	-0.00583381	0.160345	0.0329214	-0.488764	-1.64008		Q23-SCT21	CH01 iGL	248.2	0.111855
	0.284	-0.477092	-0.646389	0.0754083	-0.45319	-0.39364	0.000896476	0.14702	0.0349379	-0.487684	-1.63157		Q23-SCT21	CH01 iGL	248.4	0.112098
	0.284	-0.473739	-0.637192	0.0610443	-0.457743	-0.393351	0.0119414	0.142165	0.0284067	-0.491445	-1.62425		Q23-SCT21	CH01 iGL	248.6	0.112339
	0.285	-0.478834	-0.634919	0.0632494	-0.465236	-0.405682	0.0191266	0.135452	0.0237043	-0.504324	-1.61564		Q23-SCT21	CH01 iGL	248.8	0.112581
	0.286	-0.484774	-0.639005	0.073821	-0.469705	-0.425819	0.022525	0.125711	0.0271192	-0.517645	-1.60149		Q23-SCT21	CH01 iGL	249	0.112822
	0.287	-0.481737	-0.639436	0.0804457	-0.481345	-0.445195	0.0267223	0.120313	0.0139844	-0.52169	-1.58298		Q23-SCT21	CH01 iGL	249.2	0.113063
	0.288	-0.470883	-0.637128	0.0834616	-0.486414	-0.454585	0.0264485	0.120268	-0.00909672	-0.52131	-1.57114		Q23-SCT21	CH01 iGL	249.4	0.113303
	0.289	-0.471307	-0.626419	0.0804768	-0.486153	-0.458121	0.0285101	0.108231	-0.0307053	-0.52231	-1.56754		Q23-SCT21	CH01 iGL	249.6	0.113543
	0.289	-0.478656	-0.611533	0.0751884	-0.47516	-0.461639	0.0370668	0.105694	-0.0523584	-0.522876	-1.56505		Q23-SCT21	CH01 iGL	249.8	0.113782
	0.29	-0.490073	-0.596929	0.0764866	-0.468119	-0.46518	0.0434993	0.116226	-0.065332	-0.520287	-1.56086		Q23-SCT21	CH01 iGL	250	0.114021
	0.291	-0.501242	-0.585647	0.0794984	-0.461474	-0.473857	0.0506319	0.125356	-0.0633954	-0.521577	-1.55641		Q23-SCT21	CH01 iGL	250.2	0.11426
	0.292	-0.502629	-0.586558	0.0821732	-0.461722	-0.472579	0.0456522	0.127996	-0.058249	-0.529012	-1.54729		Q23-SCT21	CH01 iGL	250.4	0.114498
	0.293	-0.501953	-0.594304	0.0871656	-0.461207	-0.492131	0.0328177	0.12518	-0.0494458	-0.535402	-1.53992		Q23-SCT21	CH01 iGL	250.6	0.114736
	0.294	-0.501576	-0.595446	0.0903909	-0.450668	-0.498856	0.0298306	0.119718	-0.0359469	-0.5258	-1.54195		Q23-SCT21	CH01 iGL	250.8	0.114973
	0.294	-0.500869	-0.591515	0.0884504	-0.446147	-0.502552	0.024241	0.12977	-0.0267261	-0.505873	-1.5356		Q23-SCT21	CH01 iGL	251	0.11521
	0.295	-0.501529	-0.590697	0.0782571	-0.451347	-0.487213	0.0170943	0.137246	-0.0154211	-0.489506	-1.54118		Q23-SCT21	CH01 iGL	251.2	0.115447
	0.296	-0.5078	-0.595337	0.0701198	-0.462065	-0.475903	0.0164528	0.146193	-0.00504528	-0.483885	-1.55631		Q23-SCT21	CH01 iGL	251.4	0.115683
	0.297	-0.495744	-0.604639	0.061531	-0.478871	-0.48095	0.0207847	0.13855	0.00232732	-0.479477	-1.57007		Q23-SCT21	CH01 iGL	251.6	0.115919
	0.298	-0.483783	-0.605802	0.0559784	-0.49389	-0.490337	0.025977	0.124768	0.011558	-0.477797	-1.57973		Q23-SCT21	CH01 iGL	251.8	0.116155
	0.298	-0.465008	-0.603153	0.0558787	-0.495001	-0.484564	0.0213296	0.11671	0.011814	-0.479237	-1.57783		Q23-SCT21	CH01 iGL	252	0.11639
	0.299	-0.443505	-0.604547	0.0576956	-0.493998	-0.483041	0.00807885	0.111929	-0.00622714	-0.481901	-1.57203		Q23-SCT21	CH01 iGL	252.2	0.116624
	0.3	-0.428729	-0.603334	0.0679949	-0.502353	-0.482015	0.00178183	0.109859	-0.028345	-0.489558	-1.56842		Q23-SCT21	CH01 iGL	252.4	0.116859
	0.301	-0.416135	-0.601931	0.0760303	-0.501951	-0.468181	0.00657382	0.107104	-0.041704	-0.498493	-1.57252		Q23-SCT21	CH01 iGL	252.6	0.117092
	0.302	-0.399364	-0.598707	0.0768264	-0.504982	-0.470897	0.0132866	0.105063	-0.0538625	-0.513547	-1.5786		Q23-SCT21	CH01 iGL	252.8	0.117326
	0.303	-0.385708	-0.597	0.0775422	-0.509638	-0.476329	0.0185052	0.0859244	-0.0665367	-0.533952	-1.58		Q23-SCT21	CH01 iGL	253	0.117559
	0.303	-0.384558	-0.598943	0.0785821	-0.50646	-0.48903	0.0212306	0.0702877	-0.0750055	-0.549639	-1.57984		Q23-SCT21	CH01 iGL	253.2	0.117792
	0.304	-0.378214	-0.592348	0.0763882	-0.495107	-0.497468	0.0273838	0.054773	-0.07853	-0.562139	-1.57634		Q23-SCT21	CH01 iGL	253.4	0.118024
	0.305	-0.37797	-0.576104	0.0685972	-0.474101	-0.490255	0.0333643	0.0568593	-0.072762	-0.571447	-1.56507		Q23-SCT21	CH01 iGL	253.6	0.118256
	0.306	-0.374468	-0.566752	0.0626636	-0.453032	-0.481742	0.0360569	0.075359	-0.0577488	-0.580923	-1.55116		Q23-SCT21	CH01 iGL	253.8	0.118487
	0.307	-0.364216	-0.561326	0.0495967	-0.445838	-0.492176	0.0468031	0.0885144	-0.0457359	-0.591703	-1.5434		Q23-SCT21	CH01 iGL	254	0.118718
	0.308	-0.362593	-0.554283	0.0354928	-0.444665	-0.490068	0.0637094	0.0947695	-0.0310098	-0.596235	-1.52821		Q23-SCT21	CH01 iGL	254.2	0.118949
	0.308	-0.366727	-0.552149	0.0178761	-0.435681	-0.485731	0.0731821	0.0951231	-0.0141864	-0.586778	-1.50496		Q23-SCT21	CH01 iGL	254.4	0.119179
	0.309	-0.365872	-0.554866	-0.00323403	-0.429429	-0.492458	0.0691721	0.110481	-0.00630909	-0.571031	-1.48191		Q23-SCT21	CH01 iGL	254.6	0.119409
	0.31	-0.367299	-0.55868	-0.0229323	-0.437521	-0.498775	0.0533561	0.114021	-0.00457815	-0.562614	-1.46148		Q23-SCT21	CH01 iGL	254.8	0.119639
	0.311	-0.37465	-0.555791	-0.0443522	-0.444762	-0.495618	0.0427775	0.106026	0.00139521	-0.560216	-1.44376		Q23-SCT21	CH01 iGL	255	0.119868
	0.312	-0.377028	-0.548768	-0.0526454	-0.45436	-0.491367	0.0388335	0.104302	0.00440486	-0.557896	-1.42839		Q23-SCT21	CH01 iGL	255.2	0.120097
	0.313	-0.374184	-0.554496	-0.0556567	-0.463164	-0.496376	0.0333815	0.0985634	0.00491954	-0.54844	-1.40922		Q23-SCT21	CH01 iGL	255.4	0.120325
	0.313	-0.373368	-0.573008	-0.0529836	-0.474481	-0.496742	0.0321414	0.0837685	0.00232827	-0.534665	-1.39227		Q23-SCT21	CH01 iGL	255.6	0.120553
	0.314	-0.364601	-0.586802	-0.0476886	-0.49367	-0.490178	0.0261575	0.0662597	-0.00725306	-0.533149	-1.3858		Q23-SCT21	CH01 iGL	255.8	0.120781
	0.315	-0.369216	-0.602951	-0.0378087	-0.505223	-0.482904	0.0176111	0.0393609	-0.0130595	-0.537416	-1.38962		Q23-SCT21	CH01 iGL	256	0.121008
	0.316	-0.37406	-0.622299	-0.0288148	-0.515191	-0.492362	0.0150542	0.0203507	-0.023763	-0.544482	-1.41146		Q23-SCT21	CH01 iGL	256.2	0.121235
	0.317	-0.378605	-0.638004	-0.0118934	-0.525797	-0.506009	0.0102613	0.0199443	-0.037798	-0.558936	-1.44026		Q23-SCT21	CH01 iGL	256.4	0.121461
	0.318	-0.383489	-0.653223	-0.0027093	-0.547143	-0.507912	0.00688195	0.00760498	-0.0505101	-0.571821	-1.46312		Q23-SCT21	CH01 iGL	256.6	0.121687
	0.318	-0.37623	-0.670604	0.000321151	-0.54803	-0.501069	0.0178425	0.00395303	-0.0640614	-0.583731	-1.48087		Q23-SCT21	CH01 iGL	256.8	0.121913
	0.319	-0.365815	-0.682161	-0.00157353	-0.541745	-0.508206	0.0227484	0.00853657	-0.0738163	-0.588214	-1.49749		Q23-SCT21	CH01 iGL	257	0.122138
	0.32	-0.350166	-0.682801	-0.00960769	-0.537247	-0.518909	0.0184779	0.0143246	-0.0775011	-0.589771	-1.50875		Q23-SCT21	CH01 iGL	257.2	0.122363
	0.321	-0.342701	-0.680164	-0.0178808	-0.5353	-0.511733	0.0197762	0.0275789	-0.0851809	-0.595697	-1.51207		Q23-SCT21	CH01 iGL	257.4	0.122588
	0.322	-0.350585	-0.675892	-0.0157076	-0.535013	-0.519304	0.0168968	0.0391508	-0.0903084	-0.599687	-1.5127		Q23-SCT21	CH01 iGL	257.6	0.122812
	0.323	-0.366551	-0.673405	0.00289827	-0.527693	-0.531383	0.0181705	0.0432978	-0.102886	-0.60521	-1.51403		Q23-SCT21	CH01 iGL	257.8	0.123036
	0.323	-0.383858	-0.668264	0.0407742	-0.514818	-0.532961	0.0175617	0.0612416	-0.111869	-0.605842	-1.51693		Q23-SCT21	CH01 iGL	258	0.123259
	0.324	-0.393047	-0.655093	0.0932323	-0.501334	-0.524679	0.00243963	0.115424	-0.107426	-0.602143	-1.5119		Q23-SCT21	CH01 iGL	258.2	0.123482
	0.325	-0.396838	-0.64495	0.167582	-0.494641	-0.45072	-0.00477555	0.187007	-0.0990754	-0.604894	-1.49987		Q23-SCT21	CH01 iGL	258.4	0.123705
	0.326	-0.406958	-0.63794	0.28845	-0.482374	-0.349834	-0.00381932	0.257603	-0.0952367	-0.614132	-1.48907		Q23-SCT21	CH01 iGL	258.6	0.123927
	0.327	-0.42958	-0.624644	0.458064	-0.483952	-0.236794	-0.00952073	0.378115	-0.0936458	-0.616353	-1.4891		Q23-SCT21	CH01 iGL	258.8	0.124149
	0.327	-0.444948	-0.571643	0.671957	-0.482651	-0.0551914	-0.00327268	0.621702	-0.0960557	-0.618923	-1.49292		Q23-SCT21	CH01 iGL	259	0.124371
	0.328	-0.46312	-0.456847	0.921059	-0.466434	0.25554	0.0469347	0.990106	-0.0816704	-0.62065	-1.49762		Q23-SCT21	CH01 iGL	259.2	0.124592
	0.329	-0.46727	-0.31898	1.20518	-0.393315	0.736499	0.168864	1.45039	0.00249051	-0.598946	-1.47938		Q23-SCT21	CH01 iGL	259.4	0.124813
	0.33	-0.405002	-0.135455	1.52549	-0.234335	1.37148	0.32396	1.98641	0.13086	-0.521946	-1.39085		Q23-SCT21	CH01 iGL	259.6	0.125033
	0.331	-0.255012	0.196358	1.84095	-0.0654507	2.13262	0.505421	2.65011	0.266078	-0.378578	-1.26053		Q23-SCT21	CH01 iGL	259.8	0.125253
	0.332	-0.109676	0.732933	2.15074	0.177541	3.03968	0.817574	3.42112	0.514775	-0.223416	-1.0955		Q23-SCT21	CH01 iGL	260	0.125473
	0.332	0.0681771	1.43923	2.44211	0.660891	4.11157	1.36075	4.2195	0.968308	-0.0115691	-0.826289		Q23-SCT21	CH01 iGL	260.2	0.125692
	0.333	0.406418	2.30278	2.69379	1.43674	5.16209	2.12067	5.02166	1.64983	0.404626	-0.360608		Q23-SCT21	CH01 iGL	260.4	0.125911
	0.334	0.903844	3.35112	2.88999	2.43155	6.2316	3.06399	5.83574	2.51193	1.09103	0.342486		Q23-SCT21	CH01 iGL	260.6	0.12613
	0.335	1.5224	4.57917	3.04242	3.62617	7.31469	4.19346	6.61397	3.55221	2.00424	1.26063		Q23-SCT21	CH01 iGL	260.8	0.126348
	0.336	2.23549	5.85184	3.16075	5.05309	8.34012	5.48707	7.281	4.7758	3.10854	2.36657		Q23-SCT21	CH01 iGL	261	0.126566
	0.337	3.06694	7.09678	3.23209	6.63103	9.24774	6.88949	7.82076	6.09932	4.40475	3.67131		Q23-SCT21	CH01 iGL	261.2	0.126783
	0.337	4.01027	8.36322	3.25499	8.32026	9.98292	8.30275	8.25956	7.43152	5.86039	5.10581		Q23-SCT21	CH01 iGL	261.4	0.127
	0.338	4.97248	9.57838	3.21797	10.0084	10.5604	9.70689	8.59683	8.71275	7.37157	6.56739		Q23-SCT21	CH01 iGL	261.6	0.127217
	0.339	5.86607	10.6321	3.16066	11.6998	10.997	11.0784	8.80042	10.0742	8.84763	8.09879		Q23-SCT21	CH01 iGL	261.8	0.127433
	0.34	6.76767	11.4763	3.0842	13.3018	11.2519	12.3087	8.87017	11.3278	10.3076	9.61172		Q23-SCT21	CH01 iGL	262	0.127649
	0.341	7.64088	12.1219	2.99438	14.6544	11.3061	13.3172	8.8428	12.374	11.7705	11.0292		Q23-SCT21	CH01 iGL	262.2	0.127865
	0.342	8.3276	12.5853	2.89738	15.7398	11.2516	14.0899	8.763	13.1861	13.0663	12.2444		Q23-SCT21	CH01 iGL	262.4	0.12808
	0.342	8.87935	12.8385	2.80973	16.5945	11.0944	14.6735	8.63098	13.8058	14.1118	13.2233		Q23-SCT21	CH01 iGL	262.6	0.128295
	0.343	9.3062	12.8578	2.71519	17.2015	10.8764	15.076	8.44989	14.2381	14.9155	13.9786		Q23-SCT21	CH01 iGL	262.8	0.12851
	0.344	9.64281	12.6729	2.60106	17.5148	10.6339	15.2481	8.22574	14.4446	15.4892	14.508		Q23-SCT21	CH01 iGL	263	0.128724
	0.345	9.82627	12.3713	2.49279	17.5182	10.3368	15.2233	7.96826	14.4695	15.8252	14.782		Q23-SCT21	CH01 iGL	263.2	0.128938
	0.346	9.84965	12.0058	2.38316	17.325	9.97048	15.0564	7.68794	14.3422	15.9328	14.8064		Q23-SCT21	CH01 iGL	263.4	0.129151
	0.347	9.72348	11.618	2.26666	17.0136	9.55668	14.7983	7.38051	14.1221	15.842	14.6361		Q23-SCT21	CH01 iGL	263.6	0.129364
	0.347	9.5407	11.2158	2.15061	16.6181	9.11898	14.4863	7.04834	13.8211	15.6063	14.3471		Q23-SCT21	CH01 iGL	263.8	0.129577
	0.348	9.28542	10.7582	2.02984	16.1593	8.67855	14.1128	6.70809	13.4708	15.2938	13.985		Q23-SCT21	CH01 iGL	264	0.129789
	0.349	8.98716	10.2703	1.90928	15.6429	8.2317	13.6741	6.37295	13.0791	14.9211	13.5518		Q23-SCT21	CH01 iGL	264.2	0.130001
	0.35	8.63824	9.75847	1.80047	15.0286	7.78498	13.185	6.04102	12.6136	14.4615	13.0429		Q23-SCT21	CH01 iGL	264.4	0.130213
	0.351	8.23886	9.23807	1.69479	14.3665	7.34861	12.6429	5.73234	12.09	13.9137	12.4896		Q23-SCT21	CH01 iGL	264.6	0.130424
	0.352	7.82485	8.72564	1.58658	13.7008	6.93177	12.0789	5.45246	11.5122	13.3085	11.8956		Q23-SCT21	CH01 iGL	264.8	0.130635
	0.352	7.38201	8.24798	1.48908	13.0135	6.53428	11.5401	5.18144	10.935	12.6762	11.277		Q23-SCT21	CH01 iGL	265	0.130846
	0.353	6.9294	7.7907	1.3846	12.3358	6.1551	11.0015	4.91611	10.381	12.0496	10.6595		Q23-SCT21	CH01 iGL	265.2	0.131056
	0.354	6.48372	7.34265	1.29173	11.6539	5.80531	10.4395	4.65742	9.84227	11.4142	10.0374		Q23-SCT21	CH01 iGL	265.4	0.131266
	0.355	6.07686	6.90392	1.21178	11.0129	5.48876	9.89944	4.41726	9.31842	10.7874	9.42215		Q23-SCT21	CH01 iGL	265.6	0.131475
	0.356	5.67782	6.46975	1.13714	10.417	5.18017	9.37655	4.19951	8.81701	10.1992	8.82435		Q23-SCT21	CH01 iGL	265.8	0.131684
	0.356	5.31851	6.06416	1.06657	9.85308	4.87794	8.87592	4.001	8.3237	9.64731	8.26785		Q23-SCT21	CH01 iGL	266	0.131893
	0.357	4.99283	5.69425	1.00719	9.29991	4.59736	8.40371	3.82412	7.85986	9.10163	7.76627		Q23-SCT21	CH01 iGL	266.2	0.132102
	0.358	4.70567	5.34187	0.941366	8.77906	4.34256	7.9468	3.65788	7.41242	8.57749	7.29393		Q23-SCT21	CH01 iGL	266.4	0.13231
	0.359	4.42812	4.99378	0.884404	8.27288	4.10177	7.52137	3.49427	7.00795	8.1022	6.82631		Q23-SCT21	CH01 iGL	266.6	0.132518
	0.36	4.13339	4.66739	0.838252	7.80691	3.86761	7.10863	3.3342	6.65978	7.65557	6.38103		Q23-SCT21	CH01 iGL	266.8	0.132725
	0.361	3.8536	4.3651	0.79877	7.37889	3.6483	6.71187	3.18249	6.32261	7.24896	5.9461		Q23-SCT21	CH01 iGL	267	0.132932
	0.361	3.61674	4.09456	0.766989	6.98332	3.44896	6.35097	3.0406	5.98813	6.82746	5.53677		Q23-SCT21	CH01 iGL	267.2	0.133139
	0.362	3.42627	3.85787	0.724984	6.61867	3.26186	6.01559	2.89892	5.66545	6.43449	5.17438		Q23-SCT21	CH01 iGL	267.4	0.133345
	0.363	3.24616	3.64464	0.682779	6.25403	3.07762	5.71049	2.76512	5.36325	6.07416	4.84187		Q23-SCT21	CH01 iGL	267.6	0.133551
	0.364	3.06183	3.44502	0.643885	5.90001	2.89959	5.43059	2.6444	5.0836	5.72984	4.5296		Q23-SCT21	CH01 iGL	267.8	0.133757
	0.365	2.89673	3.25195	0.607104	5.56078	2.73627	5.16338	2.53673	4.8231	5.39354	4.21671		Q23-SCT21	CH01 iGL	268	0.133962
	0.366	2.7274	3.06612	0.566729	5.26699	2.57933	4.90989	2.42552	4.57711	5.07744	3.91799		Q23-SCT21	CH01 iGL	268.2	0.134167
	0.366	2.5516	2.90936	0.526803	4.98592	2.41844	4.68035	2.31706	4.34837	4.80528	3.62925		Q23-SCT21	CH01 iGL	268.4	0.134372
	0.367	2.39561	2.7748	0.481435	4.7288	2.27704	4.46875	2.21986	4.13427	4.54078	3.37031		Q23-SCT21	CH01 iGL	268.6	0.134576
	0.368	2.27233	2.64305	0.439268	4.48788	2.16407	4.26834	2.1352	3.95037	4.2884	3.13631		Q23-SCT21	CH01 iGL	268.8	0.13478
	0.369	2.14948	2.50746	0.40114	4.26432	2.06236	4.07592	2.06107	3.74959	4.05827	2.93755		Q23-SCT21	CH01 iGL	269	0.134983
	0.37	2.02542	2.3671	0.353113	4.05183	1.95147	3.90121	1.99546	3.56988	3.85562	2.75595		Q23-SCT21	CH01 iGL	269.2	0.135187
	0.371	1.89904	2.22784	0.324123	3.8642	1.83659	3.74226	1.93997	3.40887	3.65982	2.57248		Q23-SCT21	CH01 iGL	269.4	0.13539
	0.371	1.77919	2.09434	0.292405	3.69408	1.75055	3.58299	1.88332	3.256	3.48099	2.38869		Q23-SCT21	CH01 iGL	269.6	0.135592
	0.372	1.68462	1.97886	0.26916	3.53106	1.67439	3.42854	1.83443	3.08796	3.32117	2.22148		Q23-SCT21	CH01 iGL	269.8	0.135794
	0.373	1.59762	1.86986	0.246003	3.37875	1.59433	3.29316	1.78511	2.93959	3.17342	2.09297		Q23-SCT21	CH01 iGL	270	0.135996
	0.374	1.51986	1.76476	0.225906	3.23506	1.52878	3.16161	1.73423	2.80174	3.03622	1.95971		Q23-SCT21	CH01 iGL	270.2	0.136198
	0.375	1.45365	1.64903	0.212838	3.10382	1.47353	3.03365	1.67911	2.6783	2.90194	1.84157		Q23-SCT21	CH01 iGL	270.4	0.136399
	0.376	1.39448	1.52777	0.197839	2.97077	1.41425	2.89344	1.63141	2.5682	2.78057	1.72985		Q23-SCT21	CH01 iGL	270.6	0.1366
	0.376	1.3352	1.42101	0.176382	2.83346	1.35072	2.76946	1.58818	2.44198	2.66514	1.62444		Q23-SCT21	CH01 iGL	270.8	0.1368
	0.377	1.27765	1.32859	0.148348	2.70776	1.27611	2.65942	1.5338	2.32734	2.56573	1.51742		Q23-SCT21	CH01 iGL	271	0.137
	0.378	1.23065	1.24755	0.133798	2.60092	1.20378	2.54818	1.47811	2.22671	2.45519	1.4135		Q23-SCT21	CH01 iGL	271.2	0.1372
	0.379	1.18305	1.18317	0.120433	2.49648	1.14106	2.44528	1.42911	2.13298	2.34209	1.31127		Q23-SCT21	CH01 iGL	271.4	0.1374
	0.38	1.12784	1.12976	0.118747	2.39448	1.07062	2.34871	1.38675	2.03594	2.24191	1.22226		Q23-SCT21	CH01 iGL	271.6	0.137599
	0.381	1.06463	1.06949	0.100231	2.30219	1.00175	2.25795	1.33858	1.97235	2.14443	1.14103		Q23-SCT21	CH01 iGL	271.8	0.137798
	0.381	1.01398	1.0036	0.0822369	2.21207	0.950135	2.1834	1.28434	1.91538	2.05592	1.04879		Q23-SCT21	CH01 iGL	272	0.137996
	0.382	0.974327	0.944184	0.0721571	2.12717	0.894199	2.11988	1.24053	1.85506	1.97394	0.963272		Q23-SCT21	CH01 iGL	272.2	0.138194
	0.383	0.933005	0.892511	0.0622138	2.04713	0.824752	2.06665	1.21235	1.79497	1.89948	0.879957		Q23-SCT21	CH01 iGL	272.4	0.138392
	0.384	0.890918	0.843658	0.0484482	1.96649	0.759267	2.02838	1.18025	1.74564	1.81868	0.800556		Q23-SCT21	CH01 iGL	272.6	0.13859
	0.385	0.84234	0.800486	0.0357931	1.89955	0.703635	1.97292	1.14581	1.6962	1.7261	0.725949		Q23-SCT21	CH01 iGL	272.8	0.138787
	0.386	0.79902	0.759572	0.0394985	1.83867	0.657145	1.91389	1.12172	1.64647	1.62981	0.646568		Q23-SCT21	CH01 iGL	273	0.138984
	0.386	0.754057	0.717291	0.0376675	1.77306	0.624052	1.85827	1.09831	1.58608	1.5544	0.596144		Q23-SCT21	CH01 iGL	273.2	0.13918
	0.387	0.706893	0.67286	0.0141456	1.70323	0.597745	1.80444	1.07259	1.52626	1.49592	0.556124		Q23-SCT21	CH01 iGL	273.4	0.139376
	0.388	0.675088	0.623473	-0.0146825	1.641	0.570667	1.76138	1.05158	1.46479	1.43347	0.505327		Q23-SCT21	CH01 iGL	273.6	0.139572
	0.389	0.653489	0.57223	-0.0388187	1.58402	0.54602	1.73044	1.02924	1.40102	1.36987	0.459104		Q23-SCT21	CH01 iGL	273.8	0.139768
	0.39	0.627441	0.527214	-0.0542901	1.53322	0.520597	1.68081	1.01225	1.33679	1.31971	0.416499		Q23-SCT21	CH01 iGL	274	0.139963
	0.39	0.59095	0.488757	-0.0752697	1.47871	0.499607	1.63317	0.997165	1.28545	1.27746	0.373765		Q23-SCT21	CH01 iGL	274.2	0.140158
	0.391	0.559357	0.453606	-0.0952136	1.42351	0.486222	1.58868	0.979554	1.24176	1.24472	0.335813		Q23-SCT21	CH01 iGL	274.4	0.140352
	0.392	0.537047	0.442535	-0.103638	1.38413	0.467618	1.54091	0.955379	1.18661	1.195	0.287319		Q23-SCT21	CH01 iGL	274.6	0.140546
	0.393	0.514352	0.425785	-0.10975	1.33776	0.439692	1.51045	0.926212	1.1334	1.15484	0.242862		Q23-SCT21	CH01 iGL	274.8	0.14074
	0.394	0.482284	0.406165	-0.136701	1.28945	0.403691	1.47747	0.904478	1.10232	1.12189	0.213272		Q23-SCT21	CH01 iGL	275	0.140934
	0.395	0.454296	0.38284	-0.159293	1.25386	0.366416	1.44417	0.889681	1.07933	1.08814	0.136132		Q23-SCT21	CH01 iGL	275.2	0.141127
	0.395	0.441628	0.356438	-0.174869	1.2226	0.33142	1.40698	0.873357	1.03999	1.04787	0.0775848		Q23-SCT21	CH01 iGL	275.4	0.14132
	0.396	0.426343	0.328133	-0.185087	1.19267	0.291622	1.36468	0.847421	0.993613	1.01539	0.0439385		Q23-SCT21	CH01 iGL	275.6	0.141512
	0.397	0.406097	0.3093	-0.2047	1.15803	0.259688	1.32696	0.81992	0.957864	0.988139	-0.00961113		Q23-SCT21	CH01 iGL	275.8	0.141704
	0.398	0.389435	0.290166	-0.226849	1.12796	0.226055	1.29299	0.807501	0.923285	0.956512	-0.0568287		Q23-SCT21	CH01 iGL	276	0.141896
	0.399	0.381845	0.263472	-0.242334	1.10346	0.187055	1.25323	0.797359	0.87446	0.924675	-0.102806		Q23-SCT21	CH01 iGL	276.2	0.142088
	0.4	0.375759	0.241284	-0.253944	1.07817	0.156545	1.22406	0.775763	0.824314	0.876333	-0.132038		Q23-SCT21	CH01 iGL	276.4	0.142279
	0.4	0.365403	0.205404	-0.266229	1.0496	0.134761	1.18545	0.754639	0.783682	0.844535	-0.155572		Q23-SCT21	CH01 iGL	276.6	0.14247
	0.401	0.353654	0.171262	-0.281724	1.02909	0.126704	1.16353	0.742163	0.74485	0.826841	-0.175473		Q23-SCT21	CH01 iGL	276.8	0.142661
	0.402	0.344807	0.141672	-0.296327	1.0072	0.125426	1.14127	0.729211	0.69627	0.803841	-0.200411		Q23-SCT21	CH01 iGL	277	0.142851
	0.403	0.333528	0.115385	-0.310221	0.968562	0.116036	1.10619	0.715277	0.646583	0.778987	-0.205919		Q23-SCT21	CH01 iGL	277.2	0.143041
	0.404	0.326174	0.0839099	-0.318409	0.930039	0.102798	1.08319	0.705965	0.609274	0.758917	-0.221189		Q23-SCT21	CH01 iGL	277.4	0.14323
	0.405	0.322453	0.0593429	-0.331707	0.896295	0.095578	1.07034	0.698223	0.591318	0.731992	-0.247656		Q23-SCT21	CH01 iGL	277.6	0.14342
	0.405	0.316679	0.029675	-0.328794	0.861278	0.085465	1.05067	0.696551	0.567932	0.693981	-0.26639		Q23-SCT21	CH01 iGL	277.8	0.143609
	0.406	0.306678	0.0150481	-0.319936	0.819933	0.0746613	1.02545	0.690122	0.526884	0.662292	-0.291633		Q23-SCT21	CH01 iGL	278	0.143797
	0.407	0.289955	0.00783407	-0.315951	0.777964	0.0640505	1.00856	0.680483	0.498936	0.63587	-0.312689		Q23-SCT21	CH01 iGL	278.2	0.143986
	0.408	0.271279	-0.00140489	-0.322484	0.74575	0.0489124	0.987888	0.676906	0.480113	0.596759	-0.338877		Q23-SCT21	CH01 iGL	278.4	0.144174
	0.409	0.253912	-0.0162959	-0.334755	0.714316	0.0297613	0.969405	0.674099	0.458241	0.562002	-0.379196		Q23-SCT21	CH01 iGL	278.6	0.144361
	0.41	0.232285	-0.04004	-0.344954	0.677716	0.00170696	0.925864	0.664263	0.441327	0.534606	-0.425282		Q23-SCT21	CH01 iGL	278.8	0.144549
	0.41	0.224412	-0.0746597	-0.349481	0.645735	-0.0323838	0.890575	0.648174	0.423688	0.500573	-0.453062		Q23-SCT21	CH01 iGL	279	0.144736
	0.411	0.221537	-0.100455	-0.36254	0.627034	-0.0563551	0.887604	0.627446	0.40667	0.464488	-0.48583		Q23-SCT21	CH01 iGL	279.2	0.144923
	0.412	0.211362	-0.111597	-0.380028	0.605657	-0.065683	0.873654	0.609294	0.37716	0.427848	-0.510763		Q23-SCT21	CH01 iGL	279.4	0.145109
	0.413	0.194801	-0.137511	-0.391587	0.57373	-0.0817787	0.844104	0.58857	0.347467	0.40427	-0.544127		Q23-SCT21	CH01 iGL	279.6	0.145295
	0.414	0.186785	-0.159482	-0.397964	0.551097	-0.108778	0.818284	0.55947	0.324535	0.391142	-0.568416		Q23-SCT21	CH01 iGL	279.8	0.145481
	0.415	0.185592	-0.191876	-0.417355	0.539066	-0.133989	0.798085	0.532872	0.310496	0.359778	-0.578946		Q23-SCT21	CH01 iGL	280	0.145667
	0.415	0.175804	-0.229946	-0.443313	0.529247	-0.149258	0.77617	0.51014	0.294068	0.337581	-0.585974		Q23-SCT21	CH01 iGL	280.2	0.145852
	0.416	0.166381	-0.269802	-0.454761	0.508005	-0.155874	0.750033	0.492918	0.270769	0.330708	-0.598462		Q23-SCT21	CH01 iGL	280.4	0.146037
	0.417	0.166154	-0.300165	-0.462848	0.486297	-0.160372	0.745419	0.480876	0.240664	0.323991	-0.612073		Q23-SCT21	CH01 iGL	280.6	0.146221
	0.418	0.172368	-0.320929	-0.475571	0.475143	-0.166416	0.752058	0.469932	0.209723	0.305254	-0.626435		Q23-SCT21	CH01 iGL	280.8	0.146405
	0.419	0.165005	-0.333709	-0.48461	0.462115	-0.16938	0.754502	0.461201	0.176685	0.289128	-0.650931		Q23-SCT21	CH01 iGL	281	0.146589
	0.419	0.153456	-0.343584	-0.500454	0.437334	-0.180288	0.740119	0.454628	0.141422	0.277429	-0.676974		Q23-SCT21	CH01 iGL	281.2	0.146773
	0.42	0.140484	-0.355805	-0.48634	0.416684	-0.205919	0.722305	0.443947	0.11936	0.271181	-0.703243		Q23-SCT21	CH01 iGL	281.4	0.146956
	0.421	0.123062	-0.359237	-0.492161	0.406969	-0.224043	0.712204	0.438762	0.101574	0.263108	-0.712719		Q23-SCT21	CH01 iGL	281.6	0.147139
	0.422	0.104153	-0.362423	-0.511537	0.390905	-0.22787	0.68872	0.446146	0.075015	0.256742	-0.721362		Q23-SCT21	CH01 iGL	281.8	0.147322
	0.423	0.0862252	-0.369997	-0.523401	0.374334	-0.228365	0.674838	0.449314	0.0560754	0.25993	-0.753673		Q23-SCT21	CH01 iGL	282	0.147505
	0.424	0.0798999	-0.368856	-0.527526	0.362146	-0.232076	0.658114	0.448245	0.0433249	0.245332	-0.787381		Q23-SCT21	CH01 iGL	282.2	0.147687
	0.424	0.0722353	-0.371891	-0.529401	0.354497	-0.244702	0.63096	0.440858	0.0334277	0.226667	-0.80758		Q23-SCT21	CH01 iGL	282.4	0.147868
	0.425	0.0618457	-0.372764	-0.533727	0.349314	-0.267804	0.611073	0.427266	0.0186304	0.20278	-0.813471		Q23-SCT21	CH01 iGL	282.6	0.14805
	0.426	0.0546664	-0.365286	-0.533556	0.33108	-0.292608	0.584848	0.417786	0.00469906	0.192666	-0.811412		Q23-SCT21	CH01 iGL	282.8	0.148231
	0.427	0.0491641	-0.369629	-0.544645	0.308562	-0.311023	0.541847	0.40522	-0.00203468	0.18421	-0.819055		Q23-SCT21	CH01 iGL	283	0.148412
	0.428	0.0471063	-0.378153	-0.543259	0.297537	-0.325577	0.512019	0.396977	-0.00290031	0.173537	-0.823088		Q23-SCT21	CH01 iGL	283.2	0.148592
	0.429	0.0483573	-0.388292	-0.556513	0.290956	-0.337663	0.499113	0.395521	-0.00443981	0.165248	-0.833018		Q23-SCT21	CH01 iGL	283.4	0.148773
	0.429	0.0523207	-0.401157	-0.575929	0.273735	-0.349424	0.478278	0.390988	-0.0165427	0.142891	-0.85388		Q23-SCT21	CH01 iGL	283.6	0.148953
	0.43	0.0558629	-0.418914	-0.584834	0.259709	-0.367932	0.466548	0.385273	-0.0285539	0.117126	-0.87486		Q23-SCT21	CH01 iGL	283.8	0.149132
	0.431	0.0527203	-0.431582	-0.589064	0.248785	-0.392545	0.461066	0.380769	-0.0376533	0.10122	-0.887397		Q23-SCT21	CH01 iGL	284	0.149312
	0.432	0.0477576	-0.449932	-0.595699	0.233358	-0.407083	0.4695	0.374314	-0.0484769	0.0908128	-0.89673		Q23-SCT21	CH01 iGL	284.2	0.149491
	0.433	0.0490594	-0.471701	-0.603085	0.218221	-0.406992	0.485492	0.368333	-0.0668161	0.0863332	-0.913133		Q23-SCT21	CH01 iGL	284.4	0.149669
	0.434	0.0422202	-0.496348	-0.61283	0.201973	-0.405369	0.465768	0.368675	-0.0896665	0.0895676	-0.929136		Q23-SCT21	CH01 iGL	284.6	0.149848
	0.434	0.0317767	-0.52246	-0.6283	0.193296	-0.41277	0.452105	0.367285	-0.109694	0.0861993	-0.948671		Q23-SCT21	CH01 iGL	284.8	0.150026
	0.435	0.0294616	-0.543276	-0.636624	0.189114	-0.42198	0.456438	0.36677	-0.128064	0.0806578	-0.97084		Q23-SCT21	CH01 iGL	285	0.150204
	0.436	0.023442	-0.566036	-0.638939	0.180094	-0.42163	0.474953	0.356075	-0.15223	0.0806315	-0.994767		Q23-SCT21	CH01 iGL	285.2	0.150381
	0.437	0.0177852	-0.584269	-0.649935	0.163059	-0.419558	0.469347	0.339921	-0.175456	0.0670269	-1.01756		Q23-SCT21	CH01 iGL	285.4	0.150559
	0.438	0.0129765	-0.600436	-0.639593	0.14966	-0.420907	0.46856	0.335239	-0.188675	0.0634065	-1.03047		Q23-SCT21	CH01 iGL	285.6	0.150735
	0.439	0.0120923	-0.607903	-0.647152	0.137162	-0.420759	0.463421	0.329832	-0.205048	0.0664358	-1.04445		Q23-SCT21	CH01 iGL	285.8	0.150912
	0.439	0.0126712	-0.607925	-0.658891	0.113347	-0.420527	0.447459	0.323786	-0.22985	0.0595098	-1.04671		Q23-SCT21	CH01 iGL	286	0.151088
	0.44	0.00241389	-0.610941	-0.66426	0.0927744	-0.430525	0.429299	0.321516	-0.259711	0.0380475	-1.04621		Q23-SCT21	CH01 iGL	286.2	0.151264
	0.441	-0.0135152	-0.602099	-0.676135	0.0796495	-0.447866	0.411381	0.320104	-0.294747	0.0280709	-1.055		Q23-SCT21	CH01 iGL	286.4	0.15144
	0.442	-0.022091	-0.600355	-0.673375	0.0700993	-0.458688	0.402073	0.313243	-0.317761	0.0188518	-1.08296		Q23-SCT21	CH01 iGL	286.6	0.151616
	0.443	-0.0267639	-0.614241	-0.678645	0.0616694	-0.465139	0.389896	0.301764	-0.329409	0.00311001	-1.09902		Q23-SCT21	CH01 iGL	286.8	0.151791
	0.444	-0.0332681	-0.615911	-0.67404	0.052585	-0.480455	0.38396	0.293365	-0.339722	-0.014966	-1.10249		Q23-SCT21	CH01 iGL	287	0.151966
	0.444	-0.0402926	-0.608739	-0.684618	0.0399369	-0.503302	0.362082	0.293079	-0.352476	-0.0385848	-1.09759		Q23-SCT21	CH01 iGL	287.2	0.15214
	0.445	-0.0555616	-0.610331	-0.689344	0.0278516	-0.527452	0.350816	0.291911	-0.363525	-0.0487325	-1.09405		Q23-SCT21	CH01 iGL	287.4	0.152314
	0.446	-0.072086	-0.611614	-0.696662	0.0214707	-0.550554	0.336652	0.280933	-0.371472	-0.0543841	-1.09611		Q23-SCT21	CH01 iGL	287.6	0.152488
	0.447	-0.08293	-0.613774	-0.690538	0.0143493	-0.567711	0.327748	0.270843	-0.381526	-0.0608613	-1.10103		Q23-SCT21	CH01 iGL	287.8	0.152662
	0.448	-0.0928231	-0.630046	-0.684275	0.0106975	-0.576051	0.319842	0.266263	-0.394206	-0.0682136	-1.11647		Q23-SCT21	CH01 iGL	288	0.152835
	0.449	-0.0983037	-0.650243	-0.678609	0.00671144	-0.581997	0.311451	0.259207	-0.396922	-0.0770764	-1.1356		Q23-SCT21	CH01 iGL	288.2	0.153009
	0.449	-0.0974133	-0.670912	-0.684214	-0.00319818	-0.594297	0.305968	0.243833	-0.388407	-0.0957189	-1.1514		Q23-SCT21	CH01 iGL	288.4	0.153181
	0.45	-0.0984495	-0.680593	-0.70956	-0.0179291	-0.608007	0.296671	0.236477	-0.388213	-0.109342	-1.15412		Q23-SCT21	CH01 iGL	288.6	0.153354
	0.451	-0.10191	-0.676817	-0.711244	-0.0376824	-0.612823	0.286971	0.243375	-0.405086	-0.117148	-1.16436		Q23-SCT21	CH01 iGL	288.8	0.153526
	0.452	-0.103197	-0.67396	-0.728584	-0.0514053	-0.611141	0.277378	0.246508	-0.428433	-0.126987	-1.18126		Q23-SCT21	CH01 iGL	289	0.153698
	0.453	-0.111049	-0.684333	-0.746288	-0.0551723	-0.610943	0.265222	0.247668	-0.443672	-0.140789	-1.20326		Q23-SCT21	CH01 iGL	289.2	0.15387
	0.453	-0.103071	-0.705053	-0.766988	-0.0554507	-0.60762	0.262229	0.247571	-0.457824	-0.154824	-1.22625		Q23-SCT21	CH01 iGL	289.4	0.154041
	0.454	-0.0966658	-0.717384	-0.775057	-0.0579321	-0.597299	0.262586	0.240204	-0.475944	-0.17324	-1.25195		Q23-SCT21	CH01 iGL	289.6	0.154212
	0.455	-0.0981977	-0.733569	-0.78923	-0.0656207	-0.592706	0.24749	0.239013	-0.486918	-0.194324	-1.269		Q23-SCT21	CH01 iGL	289.8	0.154383
	0.456	-0.0920762	-0.750789	-0.811483	-0.0762653	-0.59681	0.222323	0.236252	-0.494606	-0.206609	-1.28458		Q23-SCT21	CH01 iGL	290	0.154553
	0.457	-0.0840924	-0.753885	-0.819182	-0.0846797	-0.601399	0.202375	0.228485	-0.51083	-0.209785	-1.29543		Q23-SCT21	CH01 iGL	290.2	0.154723
	0.458	-0.0844914	-0.752953	-0.819979	-0.0883988	-0.610927	0.187143	0.231202	-0.534662	-0.217786	-1.30149		Q23-SCT21	CH01 iGL	290.4	0.154893
	0.458	-0.0953025	-0.762415	-0.823375	-0.0891221	-0.62539	0.184427	0.230208	-0.552268	-0.235302	-1.31309		Q23-SCT21	CH01 iGL	290.6	0.155063
	0.459	-0.0979049	-0.782777	-0.835207	-0.0934646	-0.642945	0.190987	0.218757	-0.562922	-0.253389	-1.32304		Q23-SCT21	CH01 iGL	290.8	0.155232
	0.46	-0.0944941	-0.807337	-0.841098	-0.104129	-0.656616	0.192407	0.214712	-0.573368	-0.258176	-1.32538		Q23-SCT21	CH01 iGL	291	0.155401
	0.461	-0.084268	-0.811843	-0.83588	-0.11566	-0.659672	0.177445	0.217472	-0.581365	-0.251008	-1.33223		Q23-SCT21	CH01 iGL	291.2	0.15557000000000001
	0.462	-0.0900766	-0.805124	-0.83455	-0.130535	-0.663194	0.167352	0.225046	-0.590195	-0.245389	-1.34517		Q23-SCT21	CH01 iGL	291.4	0.155738
	0.463	-0.0947261	-0.814757	-0.843043	-0.143335	-0.674016	0.151478	0.236537	-0.603077	-0.247251	-1.35063		Q23-SCT21	CH01 iGL	291.6	0.155907
	0.463	-0.0954723	-0.818396	-0.85397	-0.146631	-0.683178	0.157871	0.236041	-0.6201	-0.250214	-1.35591		Q23-SCT21	CH01 iGL	291.8	0.156075
	0.464	-0.102562	-0.811558	-0.861601	-0.14352	-0.691428	0.162195	0.228944	-0.630042	-0.264084	-1.35894		Q23-SCT21	CH01 iGL	292	0.156242
	0.465	-0.0981001	-0.806269	-0.886689	-0.136715	-0.700059	0.161445	0.218908	-0.641377	-0.284918	-1.36825		Q23-SCT21	CH01 iGL	292.2	0.156409
	0.466	-0.0951573	-0.808643	-0.9021	-0.13847	-0.69946	0.158266	0.210705	-0.65285	-0.29637	-1.38594		Q23-SCT21	CH01 iGL	292.4	0.156577
	0.467	-0.0834083	-0.825954	-0.911019	-0.151495	-0.693507	0.149071	0.213076	-0.657583	-0.297761	-1.39417		Q23-SCT21	CH01 iGL	292.6	0.156743
	0.468	-0.074377	-0.82833	-0.920389	-0.166553	-0.683145	0.126262	0.219306	-0.662577	-0.292423	-1.40132		Q23-SCT21	CH01 iGL	292.8	0.15691
	0.468	-0.0689807	-0.826255	-0.942284	-0.18347	-0.670794	0.102962	0.222236	-0.666316	-0.295587	-1.41431		Q23-SCT21	CH01 iGL	293	0.157076
	0.469	-0.0663202	-0.844154	-0.951849	-0.201896	-0.671011	0.0971968	0.215902	-0.676094	-0.31597	-1.41406		Q23-SCT21	CH01 iGL	293.2	0.157242
	0.47	-0.0724641	-0.857239	-0.963411	-0.210279	-0.677748	0.0882679	0.209687	-0.683385	-0.339878	-1.40266		Q23-SCT21	CH01 iGL	293.4	0.157408
	0.471	-0.0808598	-0.856293	-0.978991	-0.217964	-0.675583	0.0944858	0.211155	-0.682378	-0.350935	-1.40516		Q23-SCT21	CH01 iGL	293.6	0.157573
	0.472	-0.0946235	-0.857126	-0.97693	-0.235181	-0.670709	0.0980019	0.216677	-0.688272	-0.353994	-1.41891		Q23-SCT21	CH01 iGL	293.8	0.157738
	0.473	-0.108466	-0.865145	-0.976805	-0.254333	-0.663065	0.107659	0.222924	-0.703848	-0.34735	-1.43424		Q23-SCT21	CH01 iGL	294	0.157903
	0.473	-0.125931	-0.873158	-0.98187	-0.2703	-0.665201	0.103546	0.236943	-0.720292	-0.330294	-1.44883		Q23-SCT21	CH01 iGL	294.2	0.158067
	0.474	-0.137693	-0.878553	-0.983991	-0.275104	-0.674509	0.105957	0.24341	-0.728581	-0.312058	-1.45474		Q23-SCT21	CH01 iGL	294.4	0.158232
	0.475	-0.147581	-0.87572	-0.993265	-0.279802	-0.682471	0.101941	0.235508	-0.736911	-0.301009	-1.4581		Q23-SCT21	CH01 iGL	294.6	0.158396
	0.476	-0.160429	-0.892059	-1.00383	-0.281186	-0.69406	0.111034	0.226527	-0.748146	-0.303266	-1.45779		Q23-SCT21	CH01 iGL	294.8	0.158559
	0.477	-0.175157	-0.894849	-0.992549	-0.267714	-0.708274	0.117633	0.217323	-0.75993	-0.301706	-1.45545		Q23-SCT21	CH01 iGL	295	0.158723
	0.478	-0.188803	-0.909049	-0.994219	-0.248958	-0.727758	0.118095	0.215853	-0.768896	-0.292889	-1.46018		Q23-SCT21	CH01 iGL	295.2	0.158886
	0.478	-0.181348	-0.921361	-1.00267	-0.237566	-0.744943	0.119347	0.207307	-0.780383	-0.279847	-1.47656		Q23-SCT21	CH01 iGL	295.4	0.159049
	0.479	-0.178217	-0.940501	-1.0056	-0.235618	-0.75422	0.121121	0.189768	-0.799315	-0.278997	-1.49175		Q23-SCT21	CH01 iGL	295.6	0.159211
	0.48	-0.16977	-0.943678	-1.01969	-0.232311	-0.766871	0.118476	0.174233	-0.799819	-0.297365	-1.49399		Q23-SCT21	CH01 iGL	295.8	0.159374
	0.481	-0.159089	-0.949864	-1.02359	-0.234798	-0.787149	0.113047	0.163639	-0.799639	-0.312247	-1.49563		Q23-SCT21	CH01 iGL	296	0.159536
	0.482	-0.172619	-0.97348	-1.02404	-0.250561	-0.792443	0.116034	0.158502	-0.798388	-0.323753	-1.50081		Q23-SCT21	CH01 iGL	296.2	0.159697
	0.482	-0.168374	-0.993811	-1.04449	-0.263223	-0.79206	0.1183	0.157528	-0.796242	-0.339137	-1.51007		Q23-SCT21	CH01 iGL	296.4	0.159859
	0.483	-0.177498	-0.998279	-1.04134	-0.264383	-0.79563	0.118481	0.163947	-0.804238	-0.359796	-1.51703		Q23-SCT21	CH01 iGL	296.6	0.16002
	0.484	-0.183281	-0.989306	-1.04208	-0.262034	-0.796753	0.107257	0.173269	-0.812922	-0.373397	-1.52725		Q23-SCT21	CH01 iGL	296.8	0.160181
	0.485	-0.191047	-0.996968	-1.05426	-0.26767	-0.791814	0.107721	0.184217	-0.813294	-0.388079	-1.54552		Q23-SCT21	CH01 iGL	297	0.160342
	0.486	-0.191943	-0.988491	-1.07401	-0.28517	-0.785913	0.110043	0.196403	-0.822284	-0.400682	-1.56727		Q23-SCT21	CH01 iGL	297.2	0.160502
	0.487	-0.198243	-0.975667	-1.07094	-0.300251	-0.785333	0.0913195	0.206629	-0.824757	-0.415672	-1.57657		Q23-SCT21	CH01 iGL	297.4	0.160662
	0.487	-0.198342	-0.96132	-1.08413	-0.304406	-0.791568	0.077459	0.215059	-0.832183	-0.433659	-1.57182		Q23-SCT21	CH01 iGL	297.6	0.160822
	0.488	-0.199297	-0.970776	-1.08636	-0.305019	-0.795225	0.0660488	0.22209	-0.844591	-0.452711	-1.57244		Q23-SCT21	CH01 iGL	297.8	0.160982
	0.489	-0.215638	-0.973187	-1.09579	-0.305374	-0.795904	0.0557904	0.221086	-0.856639	-0.473803	-1.57611		Q23-SCT21	CH01 iGL	298	0.161141
	0.49	-0.211412	-0.959128	-1.10438	-0.30213	-0.801417	0.0454761	0.219136	-0.867031	-0.49074	-1.5772		Q23-SCT21	CH01 iGL	298.2	0.1613
	0.491	-0.213972	-0.957987	-1.09483	-0.305087	-0.807523	0.0362296	0.22985	-0.884289	-0.498492	-1.58293		Q23-SCT21	CH01 iGL	298.4	0.161459
	0.492	-0.20141	-0.980175	-1.0996	-0.310444	-0.813086	0.0315973	0.234733	-0.902093	-0.505932	-1.59649		Q23-SCT21	CH01 iGL	298.6	0.161617
	0.492	-0.197709	-0.986283	-1.10891	-0.314392	-0.824493	0.0282403	0.231149	-0.919004	-0.507259	-1.61217		Q23-SCT21	CH01 iGL	298.8	0.161776
	0.493	-0.197018	-0.988344	-1.1193	-0.322931	-0.843269	0.0173524	0.226794	-0.938321	-0.503831	-1.61721		Q23-SCT21	CH01 iGL	299	0.161934
	0.494	-0.202531	-0.991339	-1.11694	-0.323386	-0.850684	0.00256081	0.215317	-0.948741	-0.504792	-1.62026		Q23-SCT21	CH01 iGL	299.2	0.162091
	0.495	-0.205264	-1.00529	-1.13709	-0.31909	-0.849168	-0.00276671	0.198068	-0.96965	-0.505119	-1.62897		Q23-SCT21	CH01 iGL	299.4	0.162249
	0.496	-0.20231	-1.01763	-1.14903	-0.323086	-0.85651	-0.0150553	0.190384	-0.982322	-0.50554	-1.63637		Q23-SCT21	CH01 iGL	299.6	0.162406
	0.497	-0.206168	-1.03029	-1.1512	-0.336873	-0.861663	-0.0242987	0.191871	-0.997161	-0.494088	-1.64811		Q23-SCT21	CH01 iGL	299.8	0.162563
	0.497	-0.213556	-1.04707	-1.16917	-0.357308	-0.867271	-0.0250344	0.198253	-1.01866	-0.484188	-1.6628		Q23-SCT21	CH01 iGL	300	0.16272
	0.498	-0.219738	-1.05963	-1.16048	-0.36964	-0.8831	-0.0182593	0.206096	-1.03503	-0.485119	-1.6821		Q23-SCT21	CH01 iGL	300.2	0.162684
	0.499	-0.235937	-1.05752	-1.16436	-0.37007	-0.89267	-0.0295215	0.210787	-1.04977	-0.487777	-1.69362		Q23-SCT21	CH01 iGL	300.4	0.162649
	0.5	-0.254148	-1.03328	-1.169	-0.373793	-0.898668	-0.0402366	0.211836	-1.04506	-0.486395	-1.69657		Q23-SCT21	CH01 iGL	300.6	0.162613
	0.501	-0.264044	-1.02943	-1.1637	-0.378431	-0.900477	-0.0407499	0.208345	-1.04027	-0.492975	-1.69812		Q23-SCT21	CH01 iGL	300.8	0.162578
	0.502	-0.271726	-1.03985	-1.1505	-0.383432	-0.887783	-0.0386377	0.209384	-1.04801	-0.503014	-1.70442		Q23-SCT21	CH01 iGL	301	0.162542
	0.502	-0.27254	-1.05638	-1.14276	-0.390353	-0.880352	-0.0347065	0.210925	-1.0589	-0.51205	-1.71279		Q23-SCT21	CH01 iGL	301.2	0.162507
	0.503	-0.277895	-1.06424	-1.13666	-0.40655	-0.881787	-0.0278361	0.224333	-1.06603	-0.52155	-1.71854		Q23-SCT21	CH01 iGL	301.4	0.162471
	0.504	-0.287021	-1.07598	-1.1169	-0.420068	-0.886546	-0.0183958	0.244864	-1.07406	-0.518153	-1.73294		Q23-SCT21	CH01 iGL	301.6	0.162436
	0.505	-0.282218	-1.06904	-1.11129	-0.424062	-0.894003	-0.017031	0.254806	-1.08639	-0.514288	-1.74643		Q23-SCT21	CH01 iGL	301.8	0.162401
	0.506	-0.272072	-1.06035	-1.09861	-0.417414	-0.891831	-0.0309399	0.255583	-1.08468	-0.507142	-1.74948		Q23-SCT21	CH01 iGL	302	0.162365
	0.507	-0.262914	-1.06069	-1.11251	-0.413661	-0.881104	-0.0563047	0.24661	-1.08374	-0.505757	-1.74413		Q23-SCT21	CH01 iGL	302.2	0.16233
	0.507	-0.264368	-1.06051	-1.11842	-0.421689	-0.876873	-0.0732716	0.23969	-1.0849	-0.510853	-1.73859		Q23-SCT21	CH01 iGL	302.4	0.162295
	0.508	-0.257469	-1.06195	-1.13526	-0.433271	-0.869821	-0.0841965	0.236504	-1.10402	-0.522011	-1.73563		Q23-SCT21	CH01 iGL	302.6	0.162259
	0.509	-0.241681	-1.06532	-1.1236	-0.449513	-0.869253	-0.0914583	0.23688	-1.12369	-0.540474	-1.73409		Q23-SCT21	CH01 iGL	302.8	0.162224
	0.51	-0.239471	-1.0614	-1.1334	-0.463711	-0.884693	-0.0940286	0.22978	-1.13572	-0.561599	-1.73691		Q23-SCT21	CH01 iGL	303	0.162188
	0.511	-0.25331	-1.05446	-1.14593	-0.471872	-0.895103	-0.101799	0.21985	-1.14051	-0.573216	-1.74145		Q23-SCT21	CH01 iGL	303.2	0.162153
	0.512	-0.248497	-1.05659	-1.14416	-0.477291	-0.892518	-0.105578	0.206186	-1.14387	-0.576335	-1.74937		Q23-SCT21	CH01 iGL	303.4	0.162118
	0.512	-0.256911	-1.05564	-1.13351	-0.478232	-0.883355	-0.115072	0.186025	-1.1565	-0.58358	-1.75828		Q23-SCT21	CH01 iGL	303.6	0.162082
	0.513	-0.287963	-1.07169	-1.13582	-0.469358	-0.884425	-0.123729	0.16646	-1.16291	-0.58972	-1.75207		Q23-SCT21	CH01 iGL	303.8	0.162047
	0.514	-0.311179	-1.09454	-1.13954	-0.460106	-0.892241	-0.128536	0.150071	-1.17644	-0.603383	-1.75281		Q23-SCT21	CH01 iGL	304	0.162012
	0.515	-0.317561	-1.1008	-1.14028	-0.461884	-0.897894	-0.124647	0.147153	-1.18225	-0.595775	-1.76317		Q23-SCT21	CH01 iGL	304.2	0.161977
	0.516	-0.316818	-1.10774	-1.13614	-0.474154	-0.897711	-0.109544	0.131764	-1.19594	-0.602595	-1.78867		Q23-SCT21	CH01 iGL	304.4	0.161941
	0.516	-0.331165	-1.12629	-1.12107	-0.482025	-0.905842	-0.0946754	0.109393	-1.20574	-0.610584	-1.81599		Q23-SCT21	CH01 iGL	304.6	0.161906
	0.517	-0.349485	-1.13318	-1.14328	-0.485234	-0.904818	-0.0900502	0.103482	-1.21119	-0.606035	-1.83062		Q23-SCT21	CH01 iGL	304.8	0.161871
	0.518	-0.349954	-1.14868	-1.14378	-0.49096	-0.89819	-0.0875002	0.100291	-1.21069	-0.595416	-1.84276		Q23-SCT21	CH01 iGL	305	0.161835
	0.519	-0.333819	-1.1614	-1.12807	-0.494192	-0.897712	-0.0768037	0.102075	-1.21139	-0.593837	-1.86275		Q23-SCT21	CH01 iGL	305.2	0.1618
	0.52	-0.338153	-1.1496	-1.12692	-0.487892	-0.900087	-0.073385	0.106176	-1.21834	-0.599868	-1.88894		Q23-SCT21	CH01 iGL	305.4	0.161765
	0.521	-0.337763	-1.13908	-1.13584	-0.486573	-0.903637	-0.0714964	0.106774	-1.22323	-0.611188	-1.90899		Q23-SCT21	CH01 iGL	305.6	0.16173
	0.521	-0.319723	-1.13019	-1.14506	-0.499036	-0.900686	-0.0709732	0.106608	-1.22876	-0.609973	-1.92701		Q23-SCT21	CH01 iGL	305.8	0.161694
	0.522	-0.313615	-1.11073	-1.14534	-0.509262	-0.89743	-0.0696638	0.110594	-1.22506	-0.599499	-1.94799		Q23-SCT21	CH01 iGL	306	0.161659
	0.523	-0.322312	-1.11361	-1.14887	-0.51165	-0.895874	-0.0695805	0.112288	-1.23097	-0.610749	-1.96365		Q23-SCT21	CH01 iGL	306.2	0.161624
	0.524	-0.330673	-1.12583	-1.17788	-0.505316	-0.906257	-0.0779894	0.119197	-1.23158	-0.610022	-1.958		Q23-SCT21	CH01 iGL	306.4	0.161589
	0.525	-0.327756	-1.1148	-1.19015	-0.498449	-0.915018	-0.0916715	0.134568	-1.22238	-0.60795	-1.94688		Q23-SCT21	CH01 iGL	306.6	0.161553
	0.526	-0.341772	-1.12302	-1.19189	-0.493973	-0.919326	-0.103551	0.137386	-1.22034	-0.607086	-1.94822		Q23-SCT21	CH01 iGL	306.8	0.161518
	0.526	-0.364703	-1.12298	-1.20617	-0.490132	-0.923107	-0.11686	0.13501	-1.2454	-0.611244	-1.94852		Q23-SCT21	CH01 iGL	307	0.161483
	0.527	-0.390733	-1.12609	-1.21618	-0.492126	-0.939481	-0.134869	0.12886	-1.27255	-0.613603	-1.93958		Q23-SCT21	CH01 iGL	307.2	0.161448
	0.528	-0.408124	-1.15777	-1.20832	-0.493645	-0.942378	-0.146978	0.116194	-1.27132	-0.615794	-1.92688		Q23-SCT21	CH01 iGL	307.4	0.161413
	0.529	-0.413239	-1.16576	-1.21123	-0.49176	-0.945124	-0.154857	0.116282	-1.28166	-0.618326	-1.91818		Q23-SCT21	CH01 iGL	307.6	0.161377
	0.53	-0.421242	-1.1733	-1.21785	-0.496058	-0.944702	-0.162773	0.125214	-1.29243	-0.623363	-1.92395		Q23-SCT21	CH01 iGL	307.8	0.161342
	0.531	-0.425785	-1.19278	-1.22378	-0.510463	-0.944017	-0.163377	0.131654	-1.30269	-0.645264	-1.9247		Q23-SCT21	CH01 iGL	308	0.161307
	0.531	-0.422186	-1.20132	-1.22419	-0.526279	-0.942902	-0.156939	0.129798	-1.31368	-0.667191	-1.92605		Q23-SCT21	CH01 iGL	308.2	0.161272
	0.532	-0.413691	-1.20743	-1.21546	-0.543021	-0.940651	-0.153349	0.121531	-1.32447	-0.686647	-1.93426		Q23-SCT21	CH01 iGL	308.4	0.161237
	0.533	-0.407579	-1.22539	-1.20565	-0.56	-0.933231	-0.151353	0.114107	-1.33681	-0.708728	-1.94687		Q23-SCT21	CH01 iGL	308.6	0.161202
	0.534	-0.397616	-1.22586	-1.22012	-0.570438	-0.932582	-0.152051	0.10964	-1.33794	-0.715359	-1.95832		Q23-SCT21	CH01 iGL	308.8	0.161167
	0.535	-0.395847	-1.21705	-1.20829	-0.574238	-0.940669	-0.155358	0.104916	-1.32277	-0.70583	-1.97548		Q23-SCT21	CH01 iGL	309	0.161131
	0.536	-0.391255	-1.20468	-1.19509	-0.570524	-0.943221	-0.155352	0.0991522	-1.31127	-0.703035	-1.99215		Q23-SCT21	CH01 iGL	309.2	0.161096
	0.536	-0.393524	-1.1943	-1.20882	-0.571047	-0.955783	-0.157877	0.103961	-1.32559	-0.717291	-1.99104		Q23-SCT21	CH01 iGL	309.4	0.161061
	0.537	-0.400377	-1.20415	-1.22088	-0.577246	-0.950052	-0.166163	0.0924499	-1.31516	-0.732724	-1.99078		Q23-SCT21	CH01 iGL	309.6	0.161026
	0.538	-0.403853	-1.21653	-1.21866	-0.577364	-0.933807	-0.174247	0.0706895	-1.31957	-0.755526	-1.99194		Q23-SCT21	CH01 iGL	309.8	0.160991
	0.539	-0.395294	-1.22235	-1.22356	-0.564191	-0.929618	-0.181613	0.0547943	-1.3283	-0.767648	-2.00256		Q23-SCT21	CH01 iGL	310	0.160956
	0.54	-0.396333	-1.2133	-1.22845	-0.543873	-0.946437	-0.192123	0.0527075	-1.34074	-0.761906	-2.00678		Q23-SCT21	CH01 iGL	310.2	0.160921
	0.541	-0.403501	-1.20591	-1.22442	-0.526045	-0.957929	-0.196588	0.0587794	-1.33838	-0.751954	-2.01385		Q23-SCT21	CH01 iGL	310.4	0.160886
	0.541	-0.406651	-1.21939	-1.23667	-0.506231	-0.959026	-0.190836	0.0658402	-1.33519	-0.735821	-2.02284		Q23-SCT21	CH01 iGL	310.6	0.160851
	0.542	-0.403231	-1.23207	-1.22693	-0.488094	-0.968854	-0.190343	0.0665744	-1.34214	-0.732013	-2.02745		Q23-SCT21	CH01 iGL	310.8	0.160816
	0.543	-0.393933	-1.24634	-1.23279	-0.480395	-0.974782	-0.197503	0.0667884	-1.3512	-0.754192	-2.02985		Q23-SCT21	CH01 iGL	311	0.160781
	0.544	-0.390363	-1.25263	-1.25238	-0.483248	-0.968352	-0.206477	0.0773284	-1.35075	-0.750282	-2.02143		Q23-SCT21	CH01 iGL	311.2	0.160746
	0.545	-0.386568	-1.23349	-1.25191	-0.48806	-0.96802	-0.20564	0.0842736	-1.33532	-0.734147	-2.02401		Q23-SCT21	CH01 iGL	311.4	0.160711
	0.545	-0.38825	-1.22421	-1.24529	-0.48648	-0.990789	-0.192523	0.0910884	-1.34043	-0.719301	-2.04162		Q23-SCT21	CH01 iGL	311.6	0.160676
	0.546	-0.393935	-1.21202	-1.24054	-0.483031	-1.02025	-0.184327	0.091956	-1.33614	-0.706481	-2.06061		Q23-SCT21	CH01 iGL	311.8	0.160641
	0.547	-0.405299	-1.20028	-1.23844	-0.488917	-1.03599	-0.179383	0.0939794	-1.33544	-0.693129	-2.05559		Q23-SCT21	CH01 iGL	312	0.160606
	0.548	-0.412784	-1.21067	-1.23147	-0.50226	-1.03626	-0.175891	0.0900375	-1.33738	-0.686412	-2.05659		Q23-SCT21	CH01 iGL	312.2	0.160571
	0.549	-0.414902	-1.20866	-1.24067	-0.513048	-1.04013	-0.182688	0.0804998	-1.34501	-0.691718	-2.05229		Q23-SCT21	CH01 iGL	312.4	0.160536
	0.55	-0.425885	-1.19252	-1.24718	-0.522845	-1.05386	-0.192532	0.067149	-1.35992	-0.709315	-2.05518		Q23-SCT21	CH01 iGL	312.6	0.160501
	0.55	-0.431293	-1.18117	-1.25105	-0.537645	-1.04956	-0.201924	0.0537636	-1.36574	-0.724863	-2.06465		Q23-SCT21	CH01 iGL	312.8	0.160466
	0.551	-0.434968	-1.17457	-1.24541	-0.547531	-1.04943	-0.211166	0.0467853	-1.36829	-0.726814	-2.06364		Q23-SCT21	CH01 iGL	313	0.160431
	0.552	-0.430525	-1.18341	-1.22948	-0.56093	-1.06096	-0.215816	0.0287804	-1.37616	-0.75706	-2.07153		Q23-SCT21	CH01 iGL	313.2	0.160396
	0.553	-0.430057	-1.20553	-1.21578	-0.574288	-1.06376	-0.222224	0.0107618	-1.39045	-0.786049	-2.08238		Q23-SCT21	CH01 iGL	313.4	0.160361
	0.554	-0.43006	-1.21406	-1.20341	-0.588085	-1.05976	-0.244004	-0.00519741	-1.3986	-0.805479	-2.08223		Q23-SCT21	CH01 iGL	313.6	0.160326
	0.555	-0.428167	-1.20345	-1.19943	-0.603085	-1.05928	-0.259536	-0.0121716	-1.40345	-0.817331	-2.07525		Q23-SCT21	CH01 iGL	313.8	0.160291
	0.555	-0.426996	-1.21727	-1.20952	-0.619271	-1.0668	-0.272612	-0.0143096	-1.41544	-0.831347	-2.08593		Q23-SCT21	CH01 iGL	314	0.160256
	0.556	-0.420466	-1.23027	-1.22129	-0.625719	-1.06564	-0.290211	-0.0119304	-1.42024	-0.845986	-2.08407		Q23-SCT21	CH01 iGL	314.2	0.160221
	0.557	-0.42203	-1.25351	-1.20227	-0.620446	-1.06493	-0.294694	-0.0014487	-1.43167	-0.848379	-2.08878		Q23-SCT21	CH01 iGL	314.4	0.160186
	0.558	-0.425153	-1.26899	-1.18854	-0.61325	-1.07458	-0.297986	-0.00728394	-1.43721	-0.84158	-2.08885		Q23-SCT21	CH01 iGL	314.6	0.160151
	0.559	-0.433618	-1.27798	-1.18264	-0.607854	-1.09007	-0.299615	-0.00456111	-1.44751	-0.832695	-2.08867		Q23-SCT21	CH01 iGL	314.8	0.160116
	0.56	-0.439452	-1.28229	-1.19781	-0.609281	-1.09442	-0.292555	0.0122576	-1.45785	-0.835812	-2.10092		Q23-SCT21	CH01 iGL	315	0.160081
	0.56	-0.44627	-1.28012	-1.20416	-0.611101	-1.08847	-0.293573	0.0259269	-1.46523	-0.824797	-2.12228		Q23-SCT21	CH01 iGL	315.2	0.160046
	0.561	-0.452307	-1.27817	-1.22146	-0.613506	-1.08684	-0.298691	0.0312087	-1.47288	-0.816832	-2.12903		Q23-SCT21	CH01 iGL	315.4	0.160012
	0.562	-0.459184	-1.28987	-1.24042	-0.612314	-1.08703	-0.296547	0.037624	-1.48018	-0.815733	-2.14188		Q23-SCT21	CH01 iGL	315.6	0.159977
	0.563	-0.466256	-1.3187	-1.23763	-0.615214	-1.0889	-0.295262	0.0504305	-1.48805	-0.812515	-2.14656		Q23-SCT21	CH01 iGL	315.8	0.159942
	0.564	-0.476702	-1.31264	-1.20952	-0.61631	-1.08382	-0.30355	0.0566653	-1.48101	-0.804517	-2.159		Q23-SCT21	CH01 iGL	316	0.159907
	0.565	-0.497044	-1.29458	-1.19126	-0.619992	-1.09046	-0.315128	0.0535382	-1.47972	-0.801107	-2.18396		Q23-SCT21	CH01 iGL	316.2	0.159872
	0.565	-0.507462	-1.27699	-1.19075	-0.620323	-1.09248	-0.329053	0.0372524	-1.47445	-0.798837	-2.19801		Q23-SCT21	CH01 iGL	316.4	0.159837
	0.566	-0.506687	-1.27473	-1.186	-0.623616	-1.07815	-0.335834	0.0366787	-1.46559	-0.795404	-2.20689		Q23-SCT21	CH01 iGL	316.6	0.159802
	0.567	-0.508715	-1.26931	-1.17884	-0.628877	-1.06664	-0.32826	0.0366446	-1.46229	-0.798509	-2.21117		Q23-SCT21	CH01 iGL	316.8	0.159768
	0.568	-0.520557	-1.27441	-1.16386	-0.624337	-1.06386	-0.319861	0.0147713	-1.46525	-0.794814	-2.20873		Q23-SCT21	CH01 iGL	317	0.159733
	0.569	-0.537678	-1.27707	-1.16673	-0.622659	-1.06497	-0.316241	-0.00473482	-1.47322	-0.798802	-2.20491		Q23-SCT21	CH01 iGL	317.2	0.159698
	0.57	-0.546516	-1.28245	-1.15967	-0.634936	-1.06416	-0.312718	0.00364944	-1.48271	-0.789423	-2.19963		Q23-SCT21	CH01 iGL	317.4	0.159663
	0.57	-0.551177	-1.29161	-1.14031	-0.651463	-1.06671	-0.29331	0.0215538	-1.48108	-0.784504	-2.18716		Q23-SCT21	CH01 iGL	317.6	0.159628
	0.571	-0.560557	-1.29388	-1.14095	-0.654472	-1.06604	-0.285977	0.0260443	-1.48317	-0.785224	-2.18798		Q23-SCT21	CH01 iGL	317.8	0.159594
	0.572	-0.559804	-1.30052	-1.1296	-0.64308	-1.06544	-0.283385	0.0326279	-1.48263	-0.789082	-2.1808		Q23-SCT21	CH01 iGL	318	0.159559
	0.573	-0.549196	-1.31015	-1.12262	-0.628761	-1.06363	-0.261342	0.034578	-1.48513	-0.800444	-2.17993		Q23-SCT21	CH01 iGL	318.2	0.159524
	0.574	-0.545281	-1.31212	-1.12441	-0.632211	-1.0621	-0.238912	0.0464823	-1.49622	-0.81092	-2.18591		Q23-SCT21	CH01 iGL	318.4	0.159489
	0.574	-0.545076	-1.30235	-1.12872	-0.634379	-1.07645	-0.237812	0.0526569	-1.50955	-0.817327	-2.1855		Q23-SCT21	CH01 iGL	318.6	0.159455
	0.575	-0.545301	-1.3108	-1.12833	-0.63487	-1.09154	-0.254117	0.051747	-1.51625	-0.834014	-2.18827		Q23-SCT21	CH01 iGL	318.8	0.15942
	0.576	-0.548098	-1.32237	-1.11996	-0.639754	-1.09662	-0.270274	0.062416	-1.52235	-0.851989	-2.19507		Q23-SCT21	CH01 iGL	319	0.159385
	0.577	-0.548459	-1.30773	-1.10787	-0.637259	-1.09733	-0.276202	0.0819839	-1.52314	-0.864801	-2.20161		Q23-SCT21	CH01 iGL	319.2	0.15935
	0.578	-0.545805	-1.30294	-1.1017	-0.628743	-1.1019	-0.278968	0.0801213	-1.51908	-0.87119	-2.20806		Q23-SCT21	CH01 iGL	319.4	0.159316
	0.579	-0.542198	-1.27946	-1.11405	-0.617414	-1.10738	-0.301454	0.0653964	-1.5296	-0.870851	-2.22108		Q23-SCT21	CH01 iGL	319.6	0.159281
	0.579	-0.533957	-1.27236	-1.11744	-0.617273	-1.11886	-0.312439	0.0541216	-1.54201	-0.874791	-2.2317		Q23-SCT21	CH01 iGL	319.8	0.159246
	0.58	-0.529471	-1.27415	-1.13796	-0.630934	-1.1226	-0.305653	0.0400456	-1.55598	-0.878916	-2.23898		Q23-SCT21	CH01 iGL	320	0.159212
	0.581	-0.530817	-1.28237	-1.14377	-0.646179	-1.12017	-0.32493	0.0332642	-1.56198	-0.878067	-2.24059		Q23-SCT21	CH01 iGL	320.2	0.159177
	0.582	-0.533355	-1.28599	-1.13004	-0.653068	-1.13538	-0.342463	0.0132273	-1.56192	-0.876734	-2.24006		Q23-SCT21	CH01 iGL	320.4	0.159142
	0.583	-0.543686	-1.29178	-1.13339	-0.661094	-1.13585	-0.340381	0.0104036	-1.5755	-0.879986	-2.24199		Q23-SCT21	CH01 iGL	320.6	0.159107
	0.584	-0.551902	-1.3056	-1.1386	-0.668782	-1.12064	-0.344676	0.00317184	-1.59104	-0.877374	-2.24352		Q23-SCT21	CH01 iGL	320.8	0.159073
	0.584	-0.551309	-1.31041	-1.13591	-0.675216	-1.09991	-0.339968	-0.00273601	-1.58886	-0.867936	-2.24838		Q23-SCT21	CH01 iGL	321	0.159038
	0.585	-0.553286	-1.33266	-1.13192	-0.676039	-1.08904	-0.324328	-0.00336804	-1.58495	-0.860825	-2.25432		Q23-SCT21	CH01 iGL	321.2	0.159003
	0.586	-0.559533	-1.33951	-1.13592	-0.669306	-1.09316	-0.318142	0.00077232	-1.58946	-0.872514	-2.27217		Q23-SCT21	CH01 iGL	321.4	0.158969
	0.587	-0.566322	-1.35365	-1.12134	-0.663989	-1.08595	-0.325851	-0.00149212	-1.58624	-0.872661	-2.28578		Q23-SCT21	CH01 iGL	321.6	0.158934
	0.588	-0.577206	-1.3546	-1.12027	-0.653008	-1.06972	-0.332603	-0.00622544	-1.57908	-0.869378	-2.28644		Q23-SCT21	CH01 iGL	321.8	0.1589
	0.589	-0.590659	-1.35478	-1.1203	-0.639127	-1.06656	-0.339682	-0.0109002	-1.58649	-0.886984	-2.29831		Q23-SCT21	CH01 iGL	322	0.158865
	0.589	-0.607687	-1.35271	-1.12281	-0.632461	-1.07064	-0.338986	-0.0161663	-1.59933	-0.898724	-2.30401		Q23-SCT21	CH01 iGL	322.2	0.15883
	0.59	-0.628361	-1.34994	-1.1335	-0.631773	-1.05696	-0.348909	-0.0117752	-1.59723	-0.903261	-2.30322		Q23-SCT21	CH01 iGL	322.4	0.158796
	0.591	-0.645046	-1.35409	-1.125	-0.642752	-1.04481	-0.366839	-0.0144469	-1.58707	-0.912506	-2.30886		Q23-SCT21	CH01 iGL	322.6	0.158761
	0.592	-0.663537	-1.34193	-1.12054	-0.643728	-1.04091	-0.361795	-0.0152995	-1.58072	-0.909547	-2.31806		Q23-SCT21	CH01 iGL	322.8	0.158726
	0.593	-0.677463	-1.32275	-1.12739	-0.635154	-1.06076	-0.365344	-0.027288	-1.58268	-0.904187	-2.32492		Q23-SCT21	CH01 iGL	323	0.158692
	0.594	-0.680498	-1.31962	-1.13383	-0.635012	-1.07512	-0.384549	-0.0462266	-1.59078	-0.899567	-2.32689		Q23-SCT21	CH01 iGL	323.2	0.158657
	0.594	-0.688729	-1.31617	-1.1201	-0.63938	-1.08119	-0.396585	-0.0606293	-1.6079	-0.888629	-2.32104		Q23-SCT21	CH01 iGL	323.4	0.158623
	0.595	-0.703636	-1.31284	-1.11504	-0.642635	-1.09713	-0.397007	-0.0631455	-1.62186	-0.899868	-2.31597		Q23-SCT21	CH01 iGL	323.6	0.158588
	0.596	-0.714974	-1.31228	-1.1046	-0.640467	-1.11801	-0.397251	-0.0632606	-1.63032	-0.917797	-2.3236		Q23-SCT21	CH01 iGL	323.8	0.158554
	0.597	-0.715299	-1.31625	-1.09995	-0.635933	-1.13382	-0.399252	-0.0655868	-1.62737	-0.912716	-2.32316		Q23-SCT21	CH01 iGL	324	0.158519
	0.598	-0.711709	-1.32495	-1.09029	-0.639759	-1.13389	-0.393642	-0.0678041	-1.61071	-0.908936	-2.31969		Q23-SCT21	CH01 iGL	324.2	0.158484
	0.599	-0.702661	-1.32182	-1.08891	-0.651411	-1.12875	-0.381629	-0.0722357	-1.61111	-0.91916	-2.32172		Q23-SCT21	CH01 iGL	324.4	0.15845
	0.599	-0.690434	-1.31463	-1.08408	-0.642452	-1.12986	-0.378584	-0.0861741	-1.62165	-0.913926	-2.32435		Q23-SCT21	CH01 iGL	324.6	0.158415
	0.6	-0.676507	-1.31177	-1.08221	-0.633306	-1.13767	-0.383648	-0.0828484	-1.62111	-0.913033	-2.32205		Q23-SCT21	CH01 iGL	324.8	0.158381
	0.601	-0.67087	-1.31123	-1.08027	-0.637728	-1.12901	-0.388726	-0.0696672	-1.62259	-0.923103	-2.31789		Q23-SCT21	CH01 iGL	325	0.158346
	0.602	-0.677611	-1.30559	-1.08399	-0.647917	-1.11825	-0.389664	-0.0601342	-1.62352	-0.934273	-2.30962		Q23-SCT21	CH01 iGL	325.2	0.158312
	0.603	-0.682105	-1.31474	-1.08854	-0.660393	-1.10337	-0.383788	-0.0562511	-1.60496	-0.933956	-2.31084		Q23-SCT21	CH01 iGL	325.4	0.158277
	0.604	-0.68582	-1.32478	-1.09094	-0.669401	-1.08595	-0.374679	-0.0509888	-1.58652	-0.932613	-2.31044		Q23-SCT21	CH01 iGL	325.6	0.158243
	0.604	-0.682952	-1.32203	-1.0854	-0.682314	-1.06849	-0.375769	-0.0397916	-1.57931	-0.923484	-2.30399		Q23-SCT21	CH01 iGL	325.8	0.158208
	0.605	-0.684038	-1.3095	-1.06976	-0.698364	-1.06041	-0.38289	-0.0266238	-1.5781	-0.914079	-2.29981		Q23-SCT21	CH01 iGL	326	0.158174
	0.606	-0.692158	-1.2973	-1.06925	-0.697841	-1.05949	-0.375933	-0.0155778	-1.5932	-0.908675	-2.30179		Q23-SCT21	CH01 iGL	326.2	0.158139
	0.607	-0.70074	-1.31224	-1.06823	-0.685103	-1.07081	-0.374152	-0.00307084	-1.61146	-0.907982	-2.30896		Q23-SCT21	CH01 iGL	326.4	0.158105
	0.608	-0.71329	-1.32511	-1.06848	-0.690886	-1.09036	-0.359523	0.00707449	-1.62021	-0.921579	-2.31822		Q23-SCT21	CH01 iGL	326.6	0.158071
	0.608	-0.727721	-1.33054	-1.05984	-0.70424	-1.10524	-0.340196	0.00230989	-1.62857	-0.936792	-2.32705		Q23-SCT21	CH01 iGL	326.8	0.158036
	0.609	-0.73036	-1.33364	-1.05811	-0.696732	-1.12166	-0.329927	-0.012045	-1.62856	-0.952368	-2.33593		Q23-SCT21	CH01 iGL	327	0.158002
	0.61	-0.727572	-1.3338	-1.05958	-0.68401	-1.13068	-0.321441	-0.0107014	-1.63018	-0.970684	-2.3537		Q23-SCT21	CH01 iGL	327.2	0.157967
	0.611	-0.72897	-1.31267	-1.05654	-0.683056	-1.12962	-0.321034	-0.0311532	-1.64402	-0.986668	-2.37148		Q23-SCT21	CH01 iGL	327.4	0.157933
	0.612	-0.720457	-1.30676	-1.06196	-0.681238	-1.12105	-0.326121	-0.0467113	-1.65596	-0.985396	-2.38598		Q23-SCT21	CH01 iGL	327.6	0.157898
	0.613	-0.718457	-1.29806	-1.05825	-0.685434	-1.11824	-0.321775	-0.070538	-1.66351	-0.989039	-2.39882		Q23-SCT21	CH01 iGL	327.8	0.157864
	0.613	-0.728171	-1.29738	-1.04908	-0.681643	-1.1188	-0.315584	-0.0928521	-1.67319	-0.999244	-2.39802		Q23-SCT21	CH01 iGL	328	0.15783
	0.614	-0.726083	-1.29421	-1.03904	-0.673128	-1.1275	-0.326164	-0.118732	-1.67472	-1.00525	-2.39676		Q23-SCT21	CH01 iGL	328.2	0.157795
	0.615	-0.725922	-1.29481	-1.02481	-0.672454	-1.12461	-0.319968	-0.147981	-1.66184	-0.995257	-2.40021		Q23-SCT21	CH01 iGL	328.4	0.157761
	0.616	-0.724756	-1.29359	-1.01729	-0.666346	-1.10992	-0.326479	-0.165008	-1.65372	-0.984663	-2.39812		Q23-SCT21	CH01 iGL	328.6	0.157726
	0.617	-0.707134	-1.29239	-1.02049	-0.65968	-1.09468	-0.344772	-0.171663	-1.6527	-0.982817	-2.39886		Q23-SCT21	CH01 iGL	328.8	0.157692
	0.618	-0.691025	-1.2952	-1.01293	-0.668616	-1.08424	-0.361186	-0.171554	-1.66	-0.976618	-2.40563		Q23-SCT21	CH01 iGL	329	0.157658
	0.618	-0.68638	-1.29778	-0.993305	-0.675008	-1.07369	-0.378063	-0.185492	-1.67203	-0.968915	-2.40466		Q23-SCT21	CH01 iGL	329.2	0.157623
	0.619	-0.685972	-1.30665	-0.984285	-0.667174	-1.06844	-0.393969	-0.170721	-1.67375	-0.969306	-2.39886		Q23-SCT21	CH01 iGL	329.4	0.157589
	0.62	-0.696756	-1.29711	-0.977756	-0.670838	-1.07939	-0.413161	-0.169301	-1.68416	-0.976641	-2.39864		Q23-SCT21	CH01 iGL	329.6	0.157555
	0.621	-0.700628	-1.30009	-0.984808	-0.666674	-1.089	-0.425454	-0.162769	-1.69137	-0.981056	-2.39843		Q23-SCT21	CH01 iGL	329.8	0.15752
	0.622	-0.697998	-1.30597	-0.990596	-0.668225	-1.08034	-0.433758	-0.159192	-1.68658	-0.987844	-2.40547		Q23-SCT21	CH01 iGL	330	0.157486
	0.623	-0.697444	-1.31461	-1.00459	-0.673856	-1.07392	-0.433138	-0.145465	-1.67973	-1.0023	-2.41637		Q23-SCT21	CH01 iGL	330.2	0.157452
	0.623	-0.69554	-1.31694	-1.01328	-0.679971	-1.08335	-0.44609	-0.129727	-1.68884	-1.02188	-2.42363		Q23-SCT21	CH01 iGL	330.4	0.157417
	0.624	-0.690473	-1.30303	-1.009	-0.675196	-1.09809	-0.458409	-0.11759	-1.69826	-1.03554	-2.43591		Q23-SCT21	CH01 iGL	330.6	0.157383
	0.625	-0.708097	-1.28639	-1.00593	-0.674469	-1.09912	-0.460238	-0.108004	-1.70477	-1.04026	-2.44087		Q23-SCT21	CH01 iGL	330.8	0.157349
	0.626	-0.723338	-1.28398	-1.01149	-0.677973	-1.09694	-0.45061	-0.0990142	-1.70695	-1.04385	-2.43453		Q23-SCT21	CH01 iGL	331	0.157314
	0.627	-0.741723	-1.27858	-1.02109	-0.685661	-1.10458	-0.434824	-0.0979117	-1.70176	-1.0473	-2.4288		Q23-SCT21	CH01 iGL	331.2	0.15728
	0.628	-0.746474	-1.27652	-1.02339	-0.680381	-1.11477	-0.425366	-0.109537	-1.70823	-1.04966	-2.43115		Q23-SCT21	CH01 iGL	331.4	0.157246
	0.628	-0.745585	-1.28499	-1.01165	-0.677196	-1.10712	-0.419936	-0.116908	-1.71205	-1.04767	-2.43288		Q23-SCT21	CH01 iGL	331.6	0.157212
	0.629	-0.746387	-1.29067	-1.00181	-0.682593	-1.09844	-0.420959	-0.114206	-1.71673	-1.04361	-2.43102		Q23-SCT21	CH01 iGL	331.8	0.157177
	0.63	-0.759382	-1.28165	-1.00441	-0.691209	-1.09963	-0.414891	-0.111304	-1.72548	-1.03687	-2.43936		Q23-SCT21	CH01 iGL	332	0.157143
	0.631	-0.771062	-1.27515	-0.988844	-0.712693	-1.09214	-0.414354	-0.120463	-1.73415	-1.02656	-2.45001		Q23-SCT21	CH01 iGL	332.2	0.157109
	0.632	-0.778812	-1.26991	-0.967591	-0.729189	-1.06971	-0.411537	-0.124567	-1.73483	-1.01578	-2.45256		Q23-SCT21	CH01 iGL	332.4	0.157075
	0.633	-0.78775	-1.27378	-0.952655	-0.746974	-1.04294	-0.399605	-0.126464	-1.73334	-1.00381	-2.44816		Q23-SCT21	CH01 iGL	332.6	0.15704
	0.633	-0.784896	-1.28452	-0.93691	-0.754867	-1.0427	-0.380526	-0.136364	-1.72904	-0.99142	-2.45006		Q23-SCT21	CH01 iGL	332.8	0.157006
	0.634	-0.801605	-1.29098	-0.926422	-0.761832	-1.0345	-0.381125	-0.146266	-1.7343	-0.983921	-2.45992		Q23-SCT21	CH01 iGL	333	0.156972
	0.635	-0.808764	-1.2956	-0.929445	-0.765292	-1.01979	-0.388673	-0.138848	-1.73923	-0.977282	-2.46818		Q23-SCT21	CH01 iGL	333.2	0.156938
	0.636	-0.818	-1.29981	-0.938809	-0.763496	-1.02039	-0.394992	-0.120635	-1.74266	-0.974179	-2.46569		Q23-SCT21	CH01 iGL	333.4	0.156904
	0.637	-0.81889	-1.29051	-0.947856	-0.756628	-1.0382	-0.383367	-0.11869	-1.73245	-0.988563	-2.46044		Q23-SCT21	CH01 iGL	333.6	0.156869
	0.637	-0.826458	-1.30359	-0.952082	-0.768736	-1.04745	-0.372798	-0.125522	-1.7272	-1.00781	-2.47063		Q23-SCT21	CH01 iGL	333.8	0.156835
	0.638	-0.823139	-1.31147	-0.947247	-0.777968	-1.06642	-0.372568	-0.132158	-1.7269	-1.02606	-2.47953		Q23-SCT21	CH01 iGL	334	0.156801
	0.639	-0.816389	-1.31876	-0.953828	-0.77441	-1.07464	-0.370746	-0.126749	-1.74338	-1.04313	-2.47578		Q23-SCT21	CH01 iGL	334.2	0.156767
	0.64	-0.814162	-1.31351	-0.973484	-0.758795	-1.08402	-0.386517	-0.12587	-1.75781	-1.05041	-2.47149		Q23-SCT21	CH01 iGL	334.4	0.156733
	0.641	-0.821404	-1.3053	-0.983132	-0.748238	-1.09964	-0.404397	-0.114612	-1.76355	-1.06015	-2.47267		Q23-SCT21	CH01 iGL	334.6	0.156698
	0.642	-0.82999	-1.30515	-0.979978	-0.745464	-1.10712	-0.42339	-0.106573	-1.76966	-1.06788	-2.47506		Q23-SCT21	CH01 iGL	334.8	0.156664
	0.642	-0.823576	-1.30434	-0.963461	-0.736139	-1.11893	-0.433838	-0.108846	-1.77292	-1.06489	-2.48096		Q23-SCT21	CH01 iGL	335	0.15663
	0.643	-0.81662	-1.31104	-0.935597	-0.729907	-1.1403	-0.447566	-0.114521	-1.7809	-1.07265	-2.49251		Q23-SCT21	CH01 iGL	335.2	0.156596
	0.644	-0.809114	-1.32429	-0.918545	-0.741023	-1.14573	-0.448172	-0.127353	-1.78065	-1.08543	-2.50102		Q23-SCT21	CH01 iGL	335.4	0.156562
	0.645	-0.813923	-1.34339	-0.91849	-0.75453	-1.13739	-0.453102	-0.126212	-1.80242	-1.08065	-2.5074		Q23-SCT21	CH01 iGL	335.6	0.156528
	0.646	-0.813609	-1.33784	-0.923526	-0.734138	-1.12964	-0.457615	-0.126641	-1.81886	-1.07039	-2.50055		Q23-SCT21	CH01 iGL	335.8	0.156494
	0.647	-0.808143	-1.34597	-0.939017	-0.714484	-1.10843	-0.451527	-0.127863	-1.82355	-1.06431	-2.48975		Q23-SCT21	CH01 iGL	336	0.15646
	0.647	-0.813562	-1.34913	-0.950678	-0.701781	-1.10936	-0.452005	-0.13627	-1.81498	-1.04999	-2.49053		Q23-SCT21	CH01 iGL	336.2	0.156425
	0.648	-0.818903	-1.35513	-0.946044	-0.697989	-1.1047	-0.444057	-0.151225	-1.81241	-1.04237	-2.49883		Q23-SCT21	CH01 iGL	336.4	0.156391
	0.649	-0.82061	-1.3631	-0.935729	-0.698886	-1.08468	-0.434739	-0.167786	-1.80994	-1.04057	-2.50243		Q23-SCT21	CH01 iGL	336.6	0.156357
	0.65	-0.824416	-1.36586	-0.93169	-0.699656	-1.08113	-0.440489	-0.171524	-1.81256	-1.04123	-2.50001		Q23-SCT21	CH01 iGL	336.8	0.156323
	0.651	-0.836399	-1.36487	-0.940516	-0.707278	-1.0778	-0.440781	-0.182181	-1.81551	-1.05281	-2.49707		Q23-SCT21	CH01 iGL	337	0.156289
	0.652	-0.844801	-1.36598	-0.967032	-0.71853	-1.07672	-0.423395	-0.193839	-1.81853	-1.05856	-2.49193		Q23-SCT21	CH01 iGL	337.2	0.156255
	0.652	-0.849863	-1.36392	-0.974263	-0.722664	-1.07422	-0.417547	-0.199056	-1.81574	-1.05636	-2.49053		Q23-SCT21	CH01 iGL	337.4	0.156221
	0.653	-0.860241	-1.36076	-0.975277	-0.714539	-1.07819	-0.417568	-0.194612	-1.80182	-1.05582	-2.48645		Q23-SCT21	CH01 iGL	337.6	0.156187
	0.654	-0.858303	-1.35465	-0.972278	-0.71774	-1.08503	-0.425779	-0.193173	-1.78783	-1.05298	-2.49328		Q23-SCT21	CH01 iGL	337.8	0.156153
	0.655	-0.856639	-1.34536	-0.965378	-0.717854	-1.0869	-0.438368	-0.188826	-1.7871	-1.04742	-2.49321		Q23-SCT21	CH01 iGL	338	0.156119
	0.656	-0.853696	-1.33373	-0.956959	-0.715284	-1.08256	-0.445862	-0.185335	-1.79981	-1.05794	-2.49681		Q23-SCT21	CH01 iGL	338.2	0.156085
	0.657	-0.857385	-1.33608	-0.960866	-0.712733	-1.09251	-0.451908	-0.175328	-1.80151	-1.07599	-2.50539		Q23-SCT21	CH01 iGL	338.4	0.156051
	0.657	-0.862431	-1.35037	-0.978257	-0.711156	-1.11065	-0.463814	-0.178037	-1.8025	-1.07967	-2.5079		Q23-SCT21	CH01 iGL	338.6	0.156017
	0.658	-0.866619	-1.354	-0.990112	-0.708965	-1.1109	-0.468639	-0.192574	-1.80499	-1.08209	-2.51014		Q23-SCT21	CH01 iGL	338.8	0.155983
	0.659	-0.866914	-1.35557	-0.993111	-0.705378	-1.10855	-0.463357	-0.193454	-1.80511	-1.089	-2.51486		Q23-SCT21	CH01 iGL	339	0.155949
	0.66	-0.868026	-1.36604	-0.987969	-0.698591	-1.10031	-0.475882	-0.200294	-1.80408	-1.08233	-2.52649		Q23-SCT21	CH01 iGL	339.2	0.155915
	0.661	-0.879581	-1.36787	-1.00043	-0.695631	-1.0937	-0.481807	-0.208975	-1.80913	-1.06464	-2.54114		Q23-SCT21	CH01 iGL	339.4	0.155881
	0.662	-0.885973	-1.37593	-0.99592	-0.704868	-1.08706	-0.491004	-0.22246	-1.81021	-1.06441	-2.56098		Q23-SCT21	CH01 iGL	339.6	0.155847
	0.662	-0.893525	-1.39265	-0.993161	-0.717544	-1.07997	-0.494384	-0.219012	-1.8122	-1.07715	-2.57289		Q23-SCT21	CH01 iGL	339.8	0.155813
	0.663	-0.897925	-1.4042	-0.995547	-0.731783	-1.0674	-0.491604	-0.219006	-1.80705	-1.08604	-2.57819		Q23-SCT21	CH01 iGL	340	0.155779
	0.664	-0.906725	-1.42262	-0.994019	-0.741309	-1.06216	-0.496657	-0.220371	-1.7857	-1.08291	-2.57137		Q23-SCT21	CH01 iGL	340.2	0.155745
	0.665	-0.9181	-1.4348	-0.998088	-0.746631	-1.05243	-0.499436	-0.231188	-1.76477	-1.07007	-2.5596		Q23-SCT21	CH01 iGL	340.4	0.155711
	0.666	-0.922566	-1.42664	-1.00073	-0.752491	-1.04673	-0.499886	-0.225413	-1.76053	-1.06699	-2.55852		Q23-SCT21	CH01 iGL	340.6	0.155677
	0.667	-0.930056	-1.42504	-1.00498	-0.750043	-1.04615	-0.480636	-0.21773	-1.75652	-1.06763	-2.56254		Q23-SCT21	CH01 iGL	340.8	0.155643
	0.667	-0.940288	-1.42952	-1.01224	-0.749882	-1.05825	-0.487921	-0.199735	-1.75147	-1.0666	-2.56209		Q23-SCT21	CH01 iGL	341	0.155609
	0.668	-0.944852	-1.42023	-1.01399	-0.764351	-1.06309	-0.490886	-0.187118	-1.75469	-1.07554	-2.54962		Q23-SCT21	CH01 iGL	341.2	0.155576
	0.669	-0.946123	-1.4146	-1.00772	-0.773455	-1.06115	-0.497302	-0.185879	-1.76107	-1.08705	-2.53382		Q23-SCT21	CH01 iGL	341.4	0.155542
	0.67	-0.939736	-1.40846	-1.00801	-0.770766	-1.06021	-0.492556	-0.172953	-1.76976	-1.0955	-2.52143		Q23-SCT21	CH01 iGL	341.6	0.155508
	0.671	-0.948104	-1.39976	-1.00231	-0.762332	-1.07099	-0.487875	-0.174033	-1.77876	-1.10209	-2.51345		Q23-SCT21	CH01 iGL	341.8	0.155474
	0.671	-0.967371	-1.38786	-0.996803	-0.7569	-1.09473	-0.497787	-0.186308	-1.7871	-1.1072	-2.50982		Q23-SCT21	CH01 iGL	342	0.15544
	0.672	-0.971286	-1.3692	-0.997244	-0.758005	-1.10211	-0.504321	-0.196194	-1.79717	-1.10372	-2.52008		Q23-SCT21	CH01 iGL	342.2	0.155406
	0.673	-0.96767	-1.34987	-0.998108	-0.767955	-1.10545	-0.508207	-0.191521	-1.83123	-1.11688	-2.52842		Q23-SCT21	CH01 iGL	342.4	0.155372
	0.674	-0.959882	-1.3515	-1.01003	-0.771972	-1.10934	-0.513622	-0.195291	-1.84518	-1.12534	-2.5307		Q23-SCT21	CH01 iGL	342.6	0.155338
	0.675	-0.962562	-1.35184	-1.02606	-0.773846	-1.09417	-0.540593	-0.203827	-1.85915	-1.13029	-2.5334		Q23-SCT21	CH01 iGL	342.8	0.155304
	0.676	-0.958976	-1.34306	-1.04052	-0.771289	-1.07998	-0.545675	-0.221237	-1.87298	-1.13408	-2.5311		Q23-SCT21	CH01 iGL	343	0.155271
	0.676	-0.946312	-1.34573	-1.04962	-0.762255	-1.07615	-0.540092	-0.233351	-1.87983	-1.13618	-2.53024		Q23-SCT21	CH01 iGL	343.2	0.155237
	0.677	-0.928415	-1.35038	-1.05022	-0.756404	-1.07743	-0.547671	-0.235265	-1.87511	-1.14248	-2.54456		Q23-SCT21	CH01 iGL	343.4	0.155203
	0.678	-0.916939	-1.34168	-1.05765	-0.751798	-1.07994	-0.552059	-0.250042	-1.87727	-1.13719	-2.55831		Q23-SCT21	CH01 iGL	343.6	0.155169
	0.679	-0.904186	-1.33806	-1.06658	-0.748885	-1.07588	-0.561768	-0.267981	-1.87871	-1.12625	-2.56546		Q23-SCT21	CH01 iGL	343.8	0.155135
	0.68	-0.89419	-1.35526	-1.0612	-0.746562	-1.07716	-0.549055	-0.26337	-1.8973	-1.12169	-2.58158		Q23-SCT21	CH01 iGL	344	0.155102
	0.681	-0.901292	-1.37849	-1.05463	-0.743414	-1.07795	-0.537386	-0.256815	-1.90823	-1.13185	-2.58488		Q23-SCT21	CH01 iGL	344.2	0.155068
	0.681	-0.902679	-1.39543	-1.04736	-0.730231	-1.0838	-0.529133	-0.257045	-1.90218	-1.12389	-2.56922		Q23-SCT21	CH01 iGL	344.4	0.155034
	0.682	-0.907194	-1.40569	-1.03699	-0.728349	-1.07567	-0.509807	-0.258078	-1.90494	-1.11817	-2.57173		Q23-SCT21	CH01 iGL	344.6	0.155
	0.683	-0.900482	-1.41358	-1.02943	-0.739844	-1.09169	-0.491293	-0.244922	-1.89904	-1.11516	-2.57099		Q23-SCT21	CH01 iGL	344.8	0.154966
	0.684	-0.899517	-1.42024	-1.02128	-0.755192	-1.09458	-0.486898	-0.236394	-1.8969	-1.10993	-2.57946		Q23-SCT21	CH01 iGL	345	0.154933
	0.685	-0.914534	-1.42758	-1.0244	-0.764625	-1.094	-0.494464	-0.231774	-1.89307	-1.11376	-2.59112		Q23-SCT21	CH01 iGL	345.2	0.154899
	0.686	-0.933782	-1.42891	-1.03454	-0.76183	-1.10298	-0.485079	-0.223158	-1.90359	-1.1117	-2.58254		Q23-SCT21	CH01 iGL	345.4	0.154865
	0.686	-0.956348	-1.42575	-1.03545	-0.761288	-1.11168	-0.480123	-0.213895	-1.91787	-1.13239	-2.57425		Q23-SCT21	CH01 iGL	345.6	0.154831
	0.687	-0.976857	-1.42445	-1.04603	-0.765123	-1.11791	-0.466243	-0.202684	-1.91488	-1.14567	-2.57344		Q23-SCT21	CH01 iGL	345.8	0.154798
	0.688	-0.991568	-1.42052	-1.07643	-0.766869	-1.11344	-0.469761	-0.201959	-1.9108	-1.1536	-2.56748		Q23-SCT21	CH01 iGL	346	0.154764
	0.689	-0.993805	-1.42213	-1.10465	-0.769634	-1.11706	-0.475587	-0.204078	-1.91772	-1.15523	-2.56826		Q23-SCT21	CH01 iGL	346.2	0.15473
	0.69	-0.997759	-1.41764	-1.12119	-0.784584	-1.11745	-0.480237	-0.207547	-1.91871	-1.15506	-2.58214		Q23-SCT21	CH01 iGL	346.4	0.154696
	0.691	-0.999841	-1.40717	-1.13505	-0.787519	-1.12447	-0.490692	-0.225328	-1.93344	-1.16438	-2.58463		Q23-SCT21	CH01 iGL	346.6	0.154663
	0.691	-0.995256	-1.39713	-1.14964	-0.784946	-1.1161	-0.4926	-0.243454	-1.93809	-1.17362	-2.58221		Q23-SCT21	CH01 iGL	346.8	0.154629
	0.692	-0.985498	-1.39853	-1.16299	-0.784411	-1.11179	-0.483971	-0.243893	-1.94888	-1.18518	-2.58654		Q23-SCT21	CH01 iGL	347	0.154595
	0.693	-0.975855	-1.39208	-1.16543	-0.783171	-1.10314	-0.478591	-0.257426	-1.95498	-1.18473	-2.5901		Q23-SCT21	CH01 iGL	347.2	0.154562
	0.694	-0.970667	-1.37919	-1.16718	-0.791594	-1.0797	-0.478708	-0.264836	-1.96032	-1.18857	-2.60001		Q23-SCT21	CH01 iGL	347.4	0.154528
	0.695	-0.968021	-1.38989	-1.17647	-0.807146	-1.06404	-0.494397	-0.26665	-1.95399	-1.17785	-2.60688		Q23-SCT21	CH01 iGL	347.6	0.154494
	0.696	-0.965399	-1.41055	-1.17579	-0.808845	-1.0593	-0.491468	-0.270019	-1.96601	-1.17402	-2.60703		Q23-SCT21	CH01 iGL	347.8	0.154461
	0.696	-0.953112	-1.41479	-1.16193	-0.810831	-1.0578	-0.480471	-0.279195	-1.96378	-1.16747	-2.61143		Q23-SCT21	CH01 iGL	348	0.154427
	0.697	-0.937139	-1.40346	-1.1549	-0.816637	-1.05186	-0.471797	-0.288948	-1.96214	-1.16887	-2.61395		Q23-SCT21	CH01 iGL	348.2	0.154393
	0.698	-0.925094	-1.40699	-1.15631	-0.817148	-1.04442	-0.468467	-0.293707	-1.96331	-1.17976	-2.61857		Q23-SCT21	CH01 iGL	348.4	0.15436
	0.699	-0.932121	-1.41798	-1.1576	-0.816158	-1.03876	-0.472701	-0.286217	-1.95914	-1.17148	-2.62004		Q23-SCT21	CH01 iGL	348.6	0.154326
	0.7	-0.944667	-1.43742	-1.15135	-0.814952	-1.04501	-0.47685	-0.285477	-1.97292	-1.17539	-2.61891		Q23-SCT21	CH01 iGL	348.8	0.154292
	0.7	-0.95579	-1.45164	-1.15125	-0.809049	-1.05117	-0.482559	-0.302895	-1.97399	-1.17683	-2.61043		Q23-SCT21	CH01 iGL	349	0.154259
	0.701	-0.961814	-1.461	-1.15499	-0.800876	-1.06218	-0.487822	-0.296081	-1.97641	-1.18711	-2.60879		Q23-SCT21	CH01 iGL	349.2	0.154225
	0.702	-0.970905	-1.47048	-1.15614	-0.798647	-1.0907	-0.492284	-0.299387	-1.98598	-1.18629	-2.60728		Q23-SCT21	CH01 iGL	349.4	0.154192
	0.703	-0.972916	-1.47955	-1.15987	-0.79291	-1.09499	-0.485437	-0.307771	-1.99966	-1.19109	-2.6026		Q23-SCT21	CH01 iGL	349.6	0.154158
	0.704	-0.974995	-1.47384	-1.16889	-0.803348	-1.0943	-0.499024	-0.307044	-2.00516	-1.19603	-2.60076		Q23-SCT21	CH01 iGL	349.8	0.154124
	0.705	-0.973897	-1.48003	-1.17825	-0.802252	-1.10133	-0.511759	-0.29719	-1.99696	-1.20417	-2.60322		Q23-SCT21	CH01 iGL	350	0.154091
	0.705	-0.978084	-1.47852	-1.17964	-0.814708	-1.10784	-0.520711	-0.302958	-1.99129	-1.20904	-2.60373		Q23-SCT21	CH01 iGL	350.2	0.154057
	0.706	-1.00296	-1.48061	-1.17561	-0.82455	-1.11415	-0.525836	-0.303216	-1.99113	-1.20573	-2.61		Q23-SCT21	CH01 iGL	350.4	0.154024
	0.707	-1.01314	-1.48441	-1.16787	-0.825212	-1.11398	-0.526918	-0.312299	-1.99124	-1.20748	-2.61844		Q23-SCT21	CH01 iGL	350.6	0.15399
	0.708	-1.00593	-1.47795	-1.16749	-0.828328	-1.1129	-0.528567	-0.319971	-1.98756	-1.2009	-2.62281		Q23-SCT21	CH01 iGL	350.8	0.153956
	0.709	-0.999728	-1.47274	-1.17374	-0.829162	-1.10793	-0.531966	-0.315886	-1.99035	-1.19999	-2.63332		Q23-SCT21	CH01 iGL	351	0.153923
	0.71	-1.00247	-1.47078	-1.1732	-0.824551	-1.10227	-0.52605	-0.309779	-1.98914	-1.18722	-2.63366		Q23-SCT21	CH01 iGL	351.2	0.153889
	0.71	-1.00111	-1.47253	-1.16995	-0.823186	-1.09316	-0.520107	-0.302449	-1.97962	-1.20065	-2.6334		Q23-SCT21	CH01 iGL	351.4	0.153856
	0.711	-0.998517	-1.4638	-1.1655	-0.818003	-1.10235	-0.517371	-0.299619	-1.97497	-1.19623	-2.6361		Q23-SCT21	CH01 iGL	351.6	0.153822
	0.712	-0.989422	-1.46073	-1.1569	-0.801653	-1.10415	-0.511127	-0.3055	-1.97216	-1.18426	-2.63455		Q23-SCT21	CH01 iGL	351.8	0.153789
	0.713	-0.991491	-1.4566	-1.15967	-0.807625	-1.08849	-0.512855	-0.321002	-1.97531	-1.17314	-2.63111		Q23-SCT21	CH01 iGL	352	0.153755
	0.714	-0.996372	-1.47067	-1.16344	-0.801909	-1.07887	-0.513013	-0.320475	-1.97086	-1.17312	-2.62883		Q23-SCT21	CH01 iGL	352.2	0.153722
	0.715	-0.983085	-1.46774	-1.17289	-0.79243	-1.06786	-0.507339	-0.321126	-1.96748	-1.17333	-2.61867		Q23-SCT21	CH01 iGL	352.4	0.153688
	0.715	-0.977483	-1.46717	-1.19047	-0.787292	-1.0596	-0.502227	-0.327162	-1.96642	-1.18141	-2.61188		Q23-SCT21	CH01 iGL	352.6	0.153655
	0.716	-0.986057	-1.48003	-1.19772	-0.793273	-1.04232	-0.507774	-0.326512	-1.95755	-1.17854	-2.62322		Q23-SCT21	CH01 iGL	352.8	0.153621
	0.717	-0.994267	-1.49455	-1.19346	-0.801934	-1.04699	-0.520108	-0.329579	-1.95432	-1.17829	-2.6184		Q23-SCT21	CH01 iGL	353	0.153588
	0.718	-0.994885	-1.50311	-1.20714	-0.798717	-1.05517	-0.537793	-0.336676	-1.95061	-1.18156	-2.62166		Q23-SCT21	CH01 iGL	353.2	0.153554
	0.719	-0.993923	-1.51862	-1.22875	-0.795322	-1.05825	-0.549888	-0.341707	-1.94158	-1.18928	-2.62156		Q23-SCT21	CH01 iGL	353.4	0.153521
	0.72	-0.991769	-1.53226	-1.24415	-0.792125	-1.05893	-0.556209	-0.354174	-1.93375	-1.19431	-2.62272		Q23-SCT21	CH01 iGL	353.6	0.153487
	0.72	-0.996043	-1.53809	-1.25737	-0.803157	-1.05862	-0.562013	-0.358184	-1.93375	-1.20479	-2.62133		Q23-SCT21	CH01 iGL	353.8	0.153454
	0.721	-1.00134	-1.54435	-1.25993	-0.811322	-1.0627	-0.568347	-0.358881	-1.9469	-1.22055	-2.61837		Q23-SCT21	CH01 iGL	354	0.15342
	0.722	-1.00522	-1.54994	-1.25625	-0.806132	-1.06713	-0.573503	-0.356026	-1.97261	-1.22714	-2.62408		Q23-SCT21	CH01 iGL	354.2	0.153387
	0.723	-1.01149	-1.55795	-1.2539	-0.811476	-1.07442	-0.576284	-0.358636	-1.99111	-1.24049	-2.62843		Q23-SCT21	CH01 iGL	354.4	0.153354
	0.724	-1.01138	-1.56121	-1.25154	-0.833131	-1.08204	-0.578665	-0.345345	-2.00175	-1.24839	-2.62436		Q23-SCT21	CH01 iGL	354.6	0.15332
	0.725	-1.01154	-1.55504	-1.2491	-0.836858	-1.09891	-0.570655	-0.33698	-2.01879	-1.25431	-2.61632		Q23-SCT21	CH01 iGL	354.8	0.153287
	0.725	-1.01431	-1.54973	-1.25044	-0.833884	-1.0974	-0.555817	-0.338924	-2.0238	-1.24593	-2.61731		Q23-SCT21	CH01 iGL	355	0.153253
	0.726	-1.01843	-1.5423	-1.24195	-0.856791	-1.09083	-0.548155	-0.346255	-2.03234	-1.23839	-2.61762		Q23-SCT21	CH01 iGL	355.2	0.15322
	0.727	-1.02675	-1.53796	-1.23561	-0.878693	-1.10027	-0.546445	-0.349497	-2.04221	-1.23079	-2.6276		Q23-SCT21	CH01 iGL	355.4	0.153187
	0.728	-1.0273	-1.53156	-1.22966	-0.896518	-1.10337	-0.538878	-0.342688	-2.04355	-1.23458	-2.6425		Q23-SCT21	CH01 iGL	355.6	0.153153
	0.729	-1.02097	-1.53145	-1.22147	-0.906787	-1.10352	-0.532303	-0.345246	-2.04203	-1.23032	-2.6692		Q23-SCT21	CH01 iGL	355.8	0.15312
	0.73	-1.01494	-1.52604	-1.21796	-0.907634	-1.10167	-0.530018	-0.34791	-2.04385	-1.21159	-2.69446		Q23-SCT21	CH01 iGL	356	0.153086
	0.73	-1.00991	-1.5206	-1.23158	-0.90626	-1.09674	-0.535835	-0.351222	-2.041	-1.1952	-2.69896		Q23-SCT21	CH01 iGL	356.2	0.153053
	0.731	-1.01303	-1.52524	-1.24531	-0.904793	-1.09282	-0.546347	-0.34634	-2.0445	-1.18849	-2.69688		Q23-SCT21	CH01 iGL	356.4	0.15302
	0.732	-1.00845	-1.52604	-1.24863	-0.884434	-1.09165	-0.552204	-0.357423	-2.05158	-1.18635	-2.70445		Q23-SCT21	CH01 iGL	356.6	0.152986
	0.733	-0.999094	-1.52481	-1.25916	-0.876104	-1.09236	-0.566832	-0.356119	-2.04504	-1.18551	-2.70626		Q23-SCT21	CH01 iGL	356.8	0.152953
	0.734	-0.988946	-1.51809	-1.26914	-0.885564	-1.09858	-0.580174	-0.355332	-2.03827	-1.19662	-2.69715		Q23-SCT21	CH01 iGL	357	0.15292
	0.734	-0.976931	-1.51795	-1.27692	-0.87019	-1.1132	-0.574548	-0.36266	-2.03907	-1.21056	-2.69359		Q23-SCT21	CH01 iGL	357.2	0.152886
	0.735	-0.966781	-1.52037	-1.27587	-0.859539	-1.11356	-0.566152	-0.374864	-2.04883	-1.21632	-2.69447		Q23-SCT21	CH01 iGL	357.4	0.152853
	0.736	-0.972053	-1.53227	-1.27658	-0.851598	-1.10827	-0.572351	-0.383836	-2.06341	-1.21393	-2.68926		Q23-SCT21	CH01 iGL	357.6	0.15282
	0.737	-0.983598	-1.53485	-1.28154	-0.850258	-1.10568	-0.584278	-0.381338	-2.0782	-1.21674	-2.67272		Q23-SCT21	CH01 iGL	357.8	0.152786
	0.738	-0.988827	-1.53509	-1.29063	-0.846268	-1.11652	-0.593574	-0.372845	-2.08044	-1.22463	-2.65273		Q23-SCT21	CH01 iGL	358	0.152753
	0.739	-0.993154	-1.52972	-1.29516	-0.855226	-1.12877	-0.594037	-0.367447	-2.07272	-1.2297	-2.64719		Q23-SCT21	CH01 iGL	358.2	0.15272
	0.739	-0.985502	-1.52137	-1.29054	-0.859148	-1.13196	-0.588514	-0.367742	-2.06135	-1.23474	-2.65543		Q23-SCT21	CH01 iGL	358.4	0.152687
	0.74	-0.980122	-1.51603	-1.28449	-0.873897	-1.1301	-0.582331	-0.354094	-2.04818	-1.23199	-2.65378		Q23-SCT21	CH01 iGL	358.6	0.152653
	0.741	-0.986051	-1.51788	-1.27568	-0.887624	-1.12322	-0.567907	-0.353251	-2.05986	-1.24334	-2.65827		Q23-SCT21	CH01 iGL	358.8	0.15262
	0.742	-0.995251	-1.52163	-1.25957	-0.87939	-1.12099	-0.553304	-0.359514	-2.07875	-1.2452	-2.68162		Q23-SCT21	CH01 iGL	359	0.152587
	0.743	-1.0127	-1.52875	-1.2475	-0.881396	-1.1211	-0.556666	-0.344343	-2.094	-1.24115	-2.68229		Q23-SCT21	CH01 iGL	359.2	0.152554
	0.744	-1.02454	-1.53132	-1.25235	-0.882085	-1.11797	-0.560994	-0.336332	-2.10059	-1.23482	-2.67597		Q23-SCT21	CH01 iGL	359.4	0.15252
	0.744	-1.02778	-1.52303	-1.26159	-0.888749	-1.12126	-0.554713	-0.324027	-2.10424	-1.22724	-2.67034		Q23-SCT21	CH01 iGL	359.6	0.152487
	0.745	-1.03382	-1.52587	-1.27476	-0.881974	-1.12734	-0.544557	-0.324244	-2.11203	-1.22909	-2.67127		Q23-SCT21	CH01 iGL	359.8	0.152454
	0.746	-1.05135	-1.52789	-1.28464	-0.882788	-1.12137	-0.532112	-0.33602	-2.11987	-1.24127	-2.68112		Q23-SCT21	CH01 iGL	360	0.152421
	0.747	-1.06807	-1.53312	-1.28986	-0.87664	-1.11653	-0.52354	-0.342209	-2.12454	-1.25194	-2.68759		Q23-SCT21	CH01 iGL	360.2	0.152387
	0.748	-1.07876	-1.54546	-1.30954	-0.874392	-1.12213	-0.533085	-0.345241	-2.12986	-1.25501	-2.68956		Q23-SCT21	CH01 iGL	360.4	0.152354
	0.749	-1.08805	-1.56146	-1.32984	-0.872376	-1.13009	-0.542914	-0.351548	-2.13785	-1.26014	-2.69692		Q23-SCT21	CH01 iGL	360.6	0.152321
	0.749	-1.09221	-1.57065	-1.34575	-0.869489	-1.13966	-0.547251	-0.359824	-2.13501	-1.26149	-2.69884		Q23-SCT21	CH01 iGL	360.8	0.152288
	0.75	-1.09352	-1.57802	-1.37141	-0.866216	-1.13086	-0.556002	-0.353593	-2.13109	-1.271	-2.69432		Q23-SCT21	CH01 iGL	361	0.152255
	0.751	-1.09272	-1.58328	-1.39225	-0.86539	-1.11212	-0.563658	-0.358615	-2.12709	-1.27754	-2.71091		Q23-SCT21	CH01 iGL	361.2	0.152221
	0.752	-1.09182	-1.58877	-1.39587	-0.858517	-1.09287	-0.576245	-0.362483	-2.13326	-1.28189	-2.72243		Q23-SCT21	CH01 iGL	361.4	0.152188
	0.753	-1.09199	-1.59853	-1.38644	-0.856692	-1.08554	-0.591871	-0.370204	-2.14527	-1.29386	-2.72253		Q23-SCT21	CH01 iGL	361.6	0.152155
	0.754	-1.08967	-1.60449	-1.36974	-0.859396	-1.07741	-0.606602	-0.374792	-2.14221	-1.30032	-2.72057		Q23-SCT21	CH01 iGL	361.8	0.152122
	0.754	-1.07684	-1.6152	-1.35224	-0.865382	-1.081	-0.619547	-0.365483	-2.13953	-1.30858	-2.71994		Q23-SCT21	CH01 iGL	362	0.152089
	0.755	-1.06412	-1.61887	-1.33821	-0.878436	-1.08219	-0.625588	-0.374659	-2.15746	-1.31563	-2.72325		Q23-SCT21	CH01 iGL	362.2	0.152056
	0.756	-1.0658	-1.61293	-1.32276	-0.879313	-1.08061	-0.613489	-0.384964	-2.17885	-1.30784	-2.72587		Q23-SCT21	CH01 iGL	362.4	0.152023
	0.757	-1.07235	-1.60382	-1.31642	-0.87784	-1.08035	-0.603256	-0.383913	-2.18825	-1.30527	-2.72282		Q23-SCT21	CH01 iGL	362.6	0.151989
	0.758	-1.08126	-1.59997	-1.32089	-0.880924	-1.08497	-0.601457	-0.386721	-2.19283	-1.29974	-2.71279		Q23-SCT21	CH01 iGL	362.8	0.151956
	0.759	-1.08892	-1.60057	-1.32926	-0.896678	-1.10219	-0.600867	-0.390607	-2.19896	-1.2877	-2.70224		Q23-SCT21	CH01 iGL	363	0.151923
	0.759	-1.09137	-1.60098	-1.34302	-0.908295	-1.11841	-0.598469	-0.392321	-2.20395	-1.28483	-2.68874		Q23-SCT21	CH01 iGL	363.2	0.15189
	0.76	-1.09112	-1.60175	-1.35422	-0.915173	-1.13932	-0.594773	-0.390135	-2.19751	-1.29205	-2.68479		Q23-SCT21	CH01 iGL	363.4	0.151857
	0.761	-1.09061	-1.59934	-1.37207	-0.915691	-1.15225	-0.59563	-0.390352	-2.18274	-1.29932	-2.6885		Q23-SCT21	CH01 iGL	363.6	0.151824
	0.762	-1.07591	-1.6013	-1.3976	-0.908556	-1.16911	-0.608565	-0.387656	-2.17622	-1.30242	-2.69024		Q23-SCT21	CH01 iGL	363.8	0.151791
	0.763	-1.06986	-1.60651	-1.41755	-0.892847	-1.17724	-0.61461	-0.392313	-2.17509	-1.29079	-2.68806		Q23-SCT21	CH01 iGL	364	0.151758
	0.763	-1.06746	-1.61581	-1.43158	-0.882149	-1.17887	-0.61372	-0.384619	-2.1585	-1.27796	-2.6895		Q23-SCT21	CH01 iGL	364.2	0.151725
	0.764	-1.05774	-1.62817	-1.43597	-0.877892	-1.17998	-0.616904	-0.3761	-2.13766	-1.28262	-2.69072		Q23-SCT21	CH01 iGL	364.4	0.151692
	0.765	-1.04717	-1.64659	-1.43795	-0.877723	-1.17795	-0.621569	-0.385229	-2.12948	-1.28803	-2.68809		Q23-SCT21	CH01 iGL	364.6	0.151659
	0.766	-1.03748	-1.66439	-1.44162	-0.873418	-1.16188	-0.62829	-0.383911	-2.12249	-1.29466	-2.69333		Q23-SCT21	CH01 iGL	364.8	0.151625
	0.767	-1.026	-1.67198	-1.43199	-0.858339	-1.1456	-0.631174	-0.385361	-2.11158	-1.30414	-2.70372		Q23-SCT21	CH01 iGL	365	0.151592
	0.768	-1.02383	-1.67336	-1.41724	-0.858941	-1.14328	-0.634441	-0.391936	-2.10406	-1.30543	-2.7103		Q23-SCT21	CH01 iGL	365.2	0.151559
	0.768	-1.02784	-1.67337	-1.41225	-0.874764	-1.14394	-0.636663	-0.399821	-2.10281	-1.29588	-2.71327		Q23-SCT21	CH01 iGL	365.4	0.151526
	0.769	-1.03106	-1.67471	-1.41553	-0.879008	-1.1395	-0.63216	-0.404315	-2.10963	-1.28888	-2.71873		Q23-SCT21	CH01 iGL	365.6	0.151493
	0.77	-1.04901	-1.67404	-1.41946	-0.884857	-1.13432	-0.619816	-0.41234	-2.11883	-1.28543	-2.72488		Q23-SCT21	CH01 iGL	365.8	0.15146
	0.771	-1.06463	-1.67318	-1.42704	-0.900032	-1.13359	-0.616786	-0.424776	-2.12607	-1.28459	-2.73662		Q23-SCT21	CH01 iGL	366	0.151427
	0.772	-1.08381	-1.68718	-1.43691	-0.902181	-1.13295	-0.619778	-0.431295	-2.13917	-1.29147	-2.74944		Q23-SCT21	CH01 iGL	366.2	0.151394
	0.773	-1.10133	-1.69381	-1.4363	-0.907954	-1.13348	-0.615208	-0.437787	-2.15255	-1.30294	-2.75918		Q23-SCT21	CH01 iGL	366.4	0.151361
	0.773	-1.10482	-1.6789	-1.43402	-0.92036	-1.13908	-0.615863	-0.425358	-2.15795	-1.30926	-2.77616		Q23-SCT21	CH01 iGL	366.6	0.151328
	0.774	-1.10669	-1.65604	-1.44182	-0.920028	-1.15007	-0.619238	-0.430274	-2.16266	-1.30536	-2.78978		Q23-SCT21	CH01 iGL	366.8	0.151295
	0.775	-1.10793	-1.64333	-1.44918	-0.916479	-1.15975	-0.62306	-0.438147	-2.16351	-1.29814	-2.8016		Q23-SCT21	CH01 iGL	367	0.151262
	0.776	-1.10792	-1.63708	-1.45511	-0.919294	-1.16436	-0.622826	-0.434987	-2.16236	-1.29761	-2.81222		Q23-SCT21	CH01 iGL	367.2	0.151229
	0.777	-1.11611	-1.63066	-1.46328	-0.92335	-1.16497	-0.621759	-0.429623	-2.16598	-1.30321	-2.82184		Q23-SCT21	CH01 iGL	367.4	0.151196
	0.778	-1.11087	-1.62996	-1.47725	-0.917097	-1.16539	-0.625345	-0.424948	-2.16299	-1.30513	-2.82882		Q23-SCT21	CH01 iGL	367.6	0.151164
	0.778	-1.11575	-1.63076	-1.49155	-0.913415	-1.16099	-0.622985	-0.420658	-2.16095	-1.30581	-2.83736		Q23-SCT21	CH01 iGL	367.8	0.151131
	0.779	-1.12473	-1.62697	-1.49835	-0.909971	-1.15017	-0.618795	-0.418018	-2.16929	-1.30547	-2.84624		Q23-SCT21	CH01 iGL	368	0.151098
	0.78	-1.11363	-1.61232	-1.49957	-0.907798	-1.14865	-0.623553	-0.413185	-2.17482	-1.29749	-2.8435		Q23-SCT21	CH01 iGL	368.2	0.151065
	0.781	-1.11181	-1.60884	-1.51816	-0.904851	-1.14934	-0.635342	-0.41407	-2.18173	-1.28765	-2.84222		Q23-SCT21	CH01 iGL	368.4	0.151032
	0.782	-1.12142	-1.62961	-1.53721	-0.884632	-1.15	-0.641773	-0.432511	-2.18432	-1.2807	-2.84024		Q23-SCT21	CH01 iGL	368.6	0.150999
	0.783	-1.12269	-1.65714	-1.54086	-0.883674	-1.1568	-0.646149	-0.430867	-2.18916	-1.27886	-2.84037		Q23-SCT21	CH01 iGL	368.8	0.150966
	0.783	-1.13167	-1.678	-1.5504	-0.895521	-1.1685	-0.651916	-0.417159	-2.20443	-1.27756	-2.84269		Q23-SCT21	CH01 iGL	369	0.150933
	0.784	-1.13485	-1.69068	-1.56117	-0.88786	-1.17149	-0.649853	-0.42446	-2.22184	-1.27954	-2.84306		Q23-SCT21	CH01 iGL	369.2	0.1509
	0.785	-1.11321	-1.70555	-1.56818	-0.866865	-1.17476	-0.648559	-0.429736	-2.23616	-1.28804	-2.839		Q23-SCT21	CH01 iGL	369.4	0.150867
	0.786	-1.11912	-1.7187	-1.56228	-0.87488	-1.17269	-0.644011	-0.43663	-2.24245	-1.29892	-2.8286		Q23-SCT21	CH01 iGL	369.6	0.150834
	0.787	-1.12777	-1.72335	-1.55278	-0.895993	-1.17516	-0.634119	-0.442023	-2.23576	-1.30835	-2.82206		Q23-SCT21	CH01 iGL	369.8	0.150802
	0.788	-1.1217	-1.72729	-1.55812	-0.900073	-1.18671	-0.634395	-0.445981	-2.21861	-1.31919	-2.81351		Q23-SCT21	CH01 iGL	370	0.150769
	0.788	-1.12977	-1.73449	-1.56812	-0.908178	-1.18934	-0.64131	-0.455491	-2.20888	-1.33323	-2.80429		Q23-SCT21	CH01 iGL	370.2	0.150736
	0.789	-1.13463	-1.73646	-1.56999	-0.912326	-1.19486	-0.649521	-0.45937	-2.20216	-1.34495	-2.79923		Q23-SCT21	CH01 iGL	370.4	0.150703
	0.79	-1.12965	-1.72401	-1.56713	-0.938965	-1.20494	-0.65304	-0.459539	-2.20961	-1.34988	-2.79421		Q23-SCT21	CH01 iGL	370.6	0.15067
	0.791	-1.1368	-1.70671	-1.56428	-0.943893	-1.20657	-0.652106	-0.466297	-2.2258	-1.35151	-2.78928		Q23-SCT21	CH01 iGL	370.8	0.150637
	0.792	-1.14767	-1.70044	-1.56101	-0.942164	-1.19936	-0.654308	-0.475355	-2.23226	-1.35991	-2.78779		Q23-SCT21	CH01 iGL	371	0.150604
	0.793	-1.14455	-1.70487	-1.55649	-0.947908	-1.19855	-0.662043	-0.468468	-2.23347	-1.36859	-2.79193		Q23-SCT21	CH01 iGL	371.2	0.150572
	0.793	-1.15795	-1.70167	-1.55705	-0.953076	-1.19456	-0.671	-0.46596	-2.22896	-1.3654	-2.79964		Q23-SCT21	CH01 iGL	371.4	0.150539
	0.794	-1.15419	-1.70924	-1.56917	-0.947649	-1.19868	-0.678162	-0.46693	-2.22898	-1.35522	-2.8162		Q23-SCT21	CH01 iGL	371.6	0.150506
	0.795	-1.13663	-1.72111	-1.58085	-0.937831	-1.20441	-0.694801	-0.468696	-2.2418	-1.35025	-2.83281		Q23-SCT21	CH01 iGL	371.8	0.150473
	0.796	-1.13676	-1.72537	-1.57965	-0.942866	-1.20264	-0.699459	-0.458457	-2.25794	-1.34971	-2.83889		Q23-SCT21	CH01 iGL	372	0.15044
	0.797	-1.1306	-1.72444	-1.57451	-0.944615	-1.19992	-0.688691	-0.446529	-2.26798	-1.34677	-2.85355		Q23-SCT21	CH01 iGL	372.2	0.150408
	0.797	-1.1283	-1.71574	-1.5702	-0.947664	-1.19399	-0.676067	-0.447981	-2.27562	-1.33314	-2.86016		Q23-SCT21	CH01 iGL	372.4	0.150375
	0.798	-1.13795	-1.71286	-1.57067	-0.938123	-1.18403	-0.67633	-0.444289	-2.27103	-1.32445	-2.86328		Q23-SCT21	CH01 iGL	372.6	0.150342
	0.799	-1.13305	-1.72546	-1.58048	-0.940057	-1.18497	-0.683365	-0.441942	-2.25945	-1.32606	-2.87433		Q23-SCT21	CH01 iGL	372.8	0.150309
	0.8	-1.11883	-1.73639	-1.58921	-0.943295	-1.1948	-0.686969	-0.438483	-2.25631	-1.3288	-2.87779		Q23-SCT21	CH01 iGL	373	0.150277
	0.801	-1.12096	-1.7391	-1.59977	-0.93715	-1.1994	-0.686547	-0.443548	-2.24937	-1.32408	-2.86411		Q23-SCT21	CH01 iGL	373.2	0.150244
	0.802	-1.11373	-1.74728	-1.61027	-0.939733	-1.20435	-0.682163	-0.455917	-2.2402	-1.31802	-2.8618		Q23-SCT21	CH01 iGL	373.4	0.150211
	0.802	-1.11932	-1.74358	-1.60587	-0.946076	-1.20601	-0.675995	-0.467907	-2.24312	-1.31453	-2.86293		Q23-SCT21	CH01 iGL	373.6	0.150178
	0.803	-1.12024	-1.73533	-1.59616	-0.9473	-1.20114	-0.671102	-0.47918	-2.24624	-1.31169	-2.8553		Q23-SCT21	CH01 iGL	373.8	0.150146
	0.804	-1.10232	-1.73558	-1.59498	-0.939146	-1.20304	-0.668102	-0.496878	-2.2442	-1.31594	-2.85506		Q23-SCT21	CH01 iGL	374	0.150113
	0.805	-1.1029	-1.74104	-1.60271	-0.939702	-1.21466	-0.668276	-0.511046	-2.25011	-1.32164	-2.8527		Q23-SCT21	CH01 iGL	374.2	0.15008
	0.806	-1.09492	-1.74889	-1.61861	-0.943119	-1.2225	-0.671075	-0.507899	-2.25806	-1.33357	-2.85337		Q23-SCT21	CH01 iGL	374.4	0.150048
	0.807	-1.08766	-1.75663	-1.63325	-0.94354	-1.23342	-0.667405	-0.510826	-2.26612	-1.34217	-2.857		Q23-SCT21	CH01 iGL	374.6	0.150015
	0.807	-1.09082	-1.7503	-1.63177	-0.944162	-1.23778	-0.658601	-0.519989	-2.27144	-1.34717	-2.8527		Q23-SCT21	CH01 iGL	374.8	0.149982
	0.808	-1.09839	-1.73426	-1.62374	-0.94425	-1.23887	-0.648426	-0.527871	-2.27565	-1.3463	-2.84687		Q23-SCT21	CH01 iGL	375	0.149949
	0.809	-1.10954	-1.73317	-1.61963	-0.943295	-1.23775	-0.64708	-0.520599	-2.28743	-1.34358	-2.85632		Q23-SCT21	CH01 iGL	375.2	0.149917
	0.81	-1.11749	-1.73829	-1.61696	-0.937624	-1.2284	-0.648029	-0.498243	-2.29746	-1.34726	-2.86282		Q23-SCT21	CH01 iGL	375.4	0.149884
	0.811	-1.12298	-1.73705	-1.62895	-0.937947	-1.22063	-0.647828	-0.492433	-2.29209	-1.35308	-2.85385		Q23-SCT21	CH01 iGL	375.6	0.149851
	0.812	-1.14364	-1.74723	-1.64805	-0.939117	-1.22066	-0.649667	-0.482327	-2.29702	-1.35745	-2.8501		Q23-SCT21	CH01 iGL	375.8	0.149819
	0.812	-1.15741	-1.76442	-1.65405	-0.942309	-1.21287	-0.651403	-0.477261	-2.307	-1.34881	-2.85193		Q23-SCT21	CH01 iGL	376	0.149786
	0.813	-1.15223	-1.76949	-1.65409	-0.952079	-1.20085	-0.660535	-0.476066	-2.31224	-1.33796	-2.85038		Q23-SCT21	CH01 iGL	376.2	0.149753
	0.814	-1.16018	-1.77328	-1.65112	-0.946539	-1.19622	-0.677379	-0.483523	-2.31185	-1.33245	-2.84585		Q23-SCT21	CH01 iGL	376.4	0.149721
	0.815	-1.17401	-1.78293	-1.64378	-0.940636	-1.18738	-0.688935	-0.500595	-2.31467	-1.3281	-2.84917		Q23-SCT21	CH01 iGL	376.6	0.149688
	0.816	-1.1774	-1.79636	-1.64207	-0.934245	-1.17717	-0.693941	-0.506804	-2.3205	-1.32261	-2.85888		Q23-SCT21	CH01 iGL	376.8	0.149656
	0.817	-1.15702	-1.81212	-1.64808	-0.930289	-1.16369	-0.697731	-0.504546	-2.32642	-1.32717	-2.87199		Q23-SCT21	CH01 iGL	377	0.149623
	0.817	-1.15167	-1.8138	-1.65032	-0.936553	-1.15521	-0.698377	-0.514579	-2.31987	-1.33316	-2.88255		Q23-SCT21	CH01 iGL	377.2	0.14959
	0.818	-1.15523	-1.80303	-1.65066	-0.947669	-1.16284	-0.698414	-0.542049	-2.31082	-1.32433	-2.88202		Q23-SCT21	CH01 iGL	377.4	0.149558
	0.819	-1.16078	-1.8038	-1.64663	-0.952629	-1.17528	-0.702989	-0.54925	-2.31435	-1.3171	-2.88914		Q23-SCT21	CH01 iGL	377.6	0.149525
	0.82	-1.15094	-1.81	-1.64097	-0.949532	-1.17848	-0.707229	-0.550771	-2.31241	-1.32252	-2.90733		Q23-SCT21	CH01 iGL	377.8	0.149493
	0.821	-1.15233	-1.80501	-1.63919	-0.951624	-1.18368	-0.70914	-0.536387	-2.3124	-1.33369	-2.9104		Q23-SCT21	CH01 iGL	378	0.14946
	0.822	-1.16864	-1.80227	-1.63584	-0.950406	-1.20002	-0.702962	-0.520094	-2.312	-1.34922	-2.91534		Q23-SCT21	CH01 iGL	378.2	0.149427
	0.822	-1.16081	-1.81039	-1.6388	-0.960982	-1.21474	-0.690756	-0.510261	-2.31345	-1.35753	-2.9167		Q23-SCT21	CH01 iGL	378.4	0.149395
	0.823	-1.14416	-1.80957	-1.65101	-0.980049	-1.22348	-0.68585	-0.486503	-2.30704	-1.36371	-2.91751		Q23-SCT21	CH01 iGL	378.6	0.149362
	0.824	-1.14634	-1.80495	-1.66812	-0.992106	-1.23167	-0.692115	-0.472971	-2.29577	-1.37219	-2.91864		Q23-SCT21	CH01 iGL	378.8	0.14933
	0.825	-1.17024	-1.80201	-1.67517	-1.00029	-1.24187	-0.704329	-0.479117	-2.2929	-1.38084	-2.92107		Q23-SCT21	CH01 iGL	379	0.149297
	0.826	-1.17258	-1.80286	-1.68143	-1.00013	-1.24732	-0.714185	-0.476292	-2.30245	-1.38684	-2.92367		Q23-SCT21	CH01 iGL	379.2	0.149265
	0.826	-1.17722	-1.81116	-1.68992	-0.996606	-1.24224	-0.716095	-0.465357	-2.30887	-1.39545	-2.93233		Q23-SCT21	CH01 iGL	379.4	0.149232
	0.827	-1.1758	-1.81274	-1.69607	-0.996407	-1.23334	-0.715436	-0.452336	-2.30964	-1.40324	-2.94176		Q23-SCT21	CH01 iGL	379.6	0.1492
	0.828	-1.16873	-1.80131	-1.69952	-1.00228	-1.23569	-0.715834	-0.44899	-2.31182	-1.39518	-2.93581		Q23-SCT21	CH01 iGL	379.8	0.149167
	0.829	-1.17315	-1.78944	-1.70876	-1.00694	-1.2457	-0.716635	-0.453068	-2.31544	-1.38779	-2.94109		Q23-SCT21	CH01 iGL	380	0.149135
	0.83	-1.18153	-1.78417	-1.72293	-1.00146	-1.2448	-0.724177	-0.461879	-2.31262	-1.38582	-2.93032		Q23-SCT21	CH01 iGL	380.2	0.149102
	0.831	-1.19816	-1.78199	-1.72681	-1.00281	-1.23823	-0.735769	-0.468509	-2.29696	-1.39402	-2.93398		Q23-SCT21	CH01 iGL	380.4	0.14907
	0.831	-1.20763	-1.7804	-1.72414	-0.995838	-1.23289	-0.744588	-0.476185	-2.30117	-1.40196	-2.94532		Q23-SCT21	CH01 iGL	380.6	0.149037
	0.832	-1.2007	-1.77699	-1.72296	-0.996054	-1.22886	-0.744555	-0.472345	-2.31235	-1.39835	-2.94421		Q23-SCT21	CH01 iGL	380.8	0.149005
	0.833	-1.19805	-1.76773	-1.7319	-1.00425	-1.22606	-0.738923	-0.462817	-2.30562	-1.40144	-2.94792		Q23-SCT21	CH01 iGL	381	0.148972
	0.834	-1.21463	-1.7645	-1.73167	-1.01307	-1.22835	-0.736765	-0.461979	-2.30142	-1.40242	-2.94413		Q23-SCT21	CH01 iGL	381.2	0.14894
	0.835	-1.21441	-1.76835	-1.72024	-1.01427	-1.23542	-0.743008	-0.470651	-2.30875	-1.41614	-2.94508		Q23-SCT21	CH01 iGL	381.4	0.148907
	0.836	-1.21287	-1.77314	-1.71758	-1.01245	-1.23799	-0.750786	-0.48586	-2.3131	-1.42544	-2.94547		Q23-SCT21	CH01 iGL	381.6	0.148875
	0.836	-1.22091	-1.78065	-1.7252	-1.01172	-1.24008	-0.754197	-0.497204	-2.31452	-1.42936	-2.95011		Q23-SCT21	CH01 iGL	381.8	0.148842
	0.837	-1.21748	-1.79	-1.72556	-1.00374	-1.24404	-0.760537	-0.517467	-2.31233	-1.43435	-2.95815		Q23-SCT21	CH01 iGL	382	0.14881
	0.838	-1.20665	-1.79634	-1.71852	-0.999439	-1.24554	-0.764484	-0.518951	-2.32149	-1.43413	-2.98004		Q23-SCT21	CH01 iGL	382.2	0.148778
	0.839	-1.2039	-1.79038	-1.71533	-0.981635	-1.24415	-0.768524	-0.515869	-2.32265	-1.42248	-2.98531		Q23-SCT21	CH01 iGL	382.4	0.148745
	0.84	-1.20123	-1.78633	-1.72488	-0.97537	-1.24346	-0.765955	-0.514871	-2.3236	-1.41067	-2.97831		Q23-SCT21	CH01 iGL	382.6	0.148713
	0.841	-1.19659	-1.79453	-1.73285	-0.974403	-1.24608	-0.756963	-0.517047	-2.3307	-1.41589	-2.98515		Q23-SCT21	CH01 iGL	382.8	0.14868
	0.841	-1.19884	-1.8061	-1.73137	-0.955331	-1.25197	-0.763455	-0.519688	-2.34135	-1.40991	-2.9728		Q23-SCT21	CH01 iGL	383	0.148648
	0.842	-1.18981	-1.80425	-1.74324	-0.953964	-1.25194	-0.764308	-0.517095	-2.34584	-1.39873	-2.98128		Q23-SCT21	CH01 iGL	383.2	0.148615
	0.843	-1.18305	-1.79215	-1.76371	-0.957128	-1.25584	-0.766375	-0.505919	-2.35053	-1.39613	-2.98517		Q23-SCT21	CH01 iGL	383.4	0.148583
	0.844	-1.18098	-1.78651	-1.77163	-0.963994	-1.26158	-0.763343	-0.496282	-2.34907	-1.39153	-3.0006		Q23-SCT21	CH01 iGL	383.6	0.148551
	0.845	-1.18458	-1.78185	-1.77345	-0.960072	-1.2531	-0.758506	-0.491666	-2.33203	-1.39685	-2.99838		Q23-SCT21	CH01 iGL	383.8	0.148518
	0.846	-1.18912	-1.77395	-1.79005	-0.959433	-1.2428	-0.759808	-0.477552	-2.31922	-1.39976	-2.98597		Q23-SCT21	CH01 iGL	384	0.148486
	0.846	-1.18889	-1.76946	-1.80698	-0.957524	-1.2444	-0.755888	-0.482426	-2.31467	-1.40668	-2.97338		Q23-SCT21	CH01 iGL	384.2	0.148454
	0.847	-1.17389	-1.78058	-1.81663	-0.969376	-1.25334	-0.739302	-0.494062	-2.32383	-1.41635	-2.98733		Q23-SCT21	CH01 iGL	384.4	0.148421
	0.848	-1.16968	-1.79735	-1.81801	-0.974671	-1.26308	-0.72819	-0.49592	-2.32191	-1.42112	-2.99544		Q23-SCT21	CH01 iGL	384.6	0.148389
	0.849	-1.18184	-1.80709	-1.81665	-0.974658	-1.2668	-0.738007	-0.493966	-2.32407	-1.41769	-3.00013		Q23-SCT21	CH01 iGL	384.8	0.148357
	0.85	-1.18259	-1.81988	-1.82113	-0.989771	-1.26173	-0.728748	-0.49582	-2.32224	-1.41195	-3.01801		Q23-SCT21	CH01 iGL	385	0.148324
	0.851	-1.17399	-1.84254	-1.82732	-0.990954	-1.26194	-0.724436	-0.505033	-2.31271	-1.42076	-3.01605		Q23-SCT21	CH01 iGL	385.2	0.148292
	0.851	-1.17602	-1.86376	-1.83442	-0.987983	-1.26063	-0.723021	-0.51586	-2.30154	-1.4196	-3.01709		Q23-SCT21	CH01 iGL	385.4	0.14825960999999999
	0.852	-1.18354	-1.87324	-1.84296	-0.976594	-1.25953	-0.724153	-0.526872	-2.30077	-1.41276	-3.01184		Q23-SCT21	CH01 iGL	385.6	0.148227
	0.853	-1.18761	-1.8781	-1.85255	-0.981307	-1.26886	-0.725689	-0.52287	-2.31657	-1.40647	-3.01531		Q23-SCT21	CH01 iGL	385.8	0.148195
	0.854	-1.19342	-1.88597	-1.84586	-0.985736	-1.27474	-0.721242	-0.513363	-2.32465	-1.39468	-3.01986		Q23-SCT21	CH01 iGL	386	0.148163
	0.855	-1.20519	-1.89177	-1.84495	-0.989509	-1.27268	-0.723922	-0.510248	-2.32332	-1.39572	-3.02784		Q23-SCT21	CH01 iGL	386.2	0.14813
	0.856	-1.22175	-1.89115	-1.85838	-0.991499	-1.27245	-0.729292	-0.505093	-2.33147	-1.38041	-3.01741		Q23-SCT21	CH01 iGL	386.4	0.148098
	0.856	-1.22511	-1.89057	-1.87101	-0.989609	-1.27119	-0.74413	-0.506078	-2.34701	-1.38267	-3.01852		Q23-SCT21	CH01 iGL	386.6	0.148066
	0.857	-1.22387	-1.89369	-1.87885	-0.986545	-1.26714	-0.744884	-0.518402	-2.34731	-1.39659	-2.9998		Q23-SCT21	CH01 iGL	386.8	0.148034
	0.858	-1.2121	-1.8863	-1.88503	-0.993489	-1.27293	-0.753801	-0.532204	-2.34563	-1.40977	-2.98633		Q23-SCT21	CH01 iGL	387	0.148001
	0.859	-1.21259	-1.87208	-1.8806	-0.986373	-1.27577	-0.770056	-0.539791	-2.35178	-1.41633	-2.98966		Q23-SCT21	CH01 iGL	387.2	0.147969
	0.86	-1.2162	-1.87019	-1.8699	-0.983051	-1.26829	-0.768378	-0.544781	-2.35952	-1.41172	-2.97644		Q23-SCT21	CH01 iGL	387.4	0.14793683999999999
	0.86	-1.20592	-1.87198	-1.86578	-0.984701	-1.26536	-0.766754	-0.548346	-2.36478	-1.41848	-2.96271		Q23-SCT21	CH01 iGL	387.6	0.147905
	0.861	-1.19168	-1.87113	-1.86465	-0.976971	-1.27041	-0.76308	-0.560902	-2.37251	-1.41049	-2.96442		Q23-SCT21	CH01 iGL	387.8	0.147872
	0.862	-1.17311	-1.87168	-1.87277	-0.97428	-1.27668	-0.758445	-0.574315	-2.39093	-1.4172	-2.97181		Q23-SCT21	CH01 iGL	388	0.14784
	0.863	-1.16204	-1.8772	-1.87525	-0.973839	-1.27318	-0.762007	-0.574688	-2.39053	-1.40992	-2.98355		Q23-SCT21	CH01 iGL	388.2	0.147808
	0.864	-1.15542	-1.87613	-1.86932	-0.973185	-1.26752	-0.772123	-0.566916	-2.38233	-1.41903	-3.00171		Q23-SCT21	CH01 iGL	388.4	0.147776
	0.865	-1.16247	-1.86559	-1.86525	-0.981482	-1.27224	-0.762107	-0.563482	-2.36879	-1.43156	-3.00721		Q23-SCT21	CH01 iGL	388.6	0.147744
	0.865	-1.16951	-1.84884	-1.86026	-0.97986	-1.28025	-0.766087	-0.558925	-2.3579	-1.42912	-3.02438		Q23-SCT21	CH01 iGL	388.8	0.147711
	0.866	-1.18399	-1.83965	-1.86173	-0.955131	-1.28039	-0.751871	-0.554096	-2.35066	-1.41383	-3.04095		Q23-SCT21	CH01 iGL	389	0.147679
	0.867	-1.18805	-1.83566	-1.86108	-0.958918	-1.28705	-0.724226	-0.558822	-2.34972	-1.41104	-3.0469		Q23-SCT21	CH01 iGL	389.2	0.147647
	0.868	-1.18557	-1.82277	-1.85787	-0.961124	-1.31303	-0.727864	-0.564255	-2.36022	-1.41737	-3.05249		Q23-SCT21	CH01 iGL	389.4	0.147615
	0.869	-1.19393	-1.81674	-1.85927	-0.980116	-1.33561	-0.72766	-0.559496	-2.36975	-1.41094	-3.05822		Q23-SCT21	CH01 iGL	389.6	0.147583
	0.87	-1.20965	-1.82365	-1.85947	-0.999019	-1.34097	-0.734485	-0.549847	-2.35816	-1.41693	-3.05905		Q23-SCT21	CH01 iGL	389.8	0.14755
	0.87	-1.23304	-1.82856	-1.85621	-0.996687	-1.33828	-0.732113	-0.536543	-2.34715	-1.4265	-3.06173		Q23-SCT21	CH01 iGL	390	0.147518
	0.871	-1.24592	-1.82374	-1.8578	-0.999815	-1.34424	-0.724096	-0.528587	-2.34978	-1.41997	-3.06356		Q23-SCT21	CH01 iGL	390.2	0.147486
	0.872	-1.25342	-1.83018	-1.85684	-1.00748	-1.35162	-0.711168	-0.531434	-2.34552	-1.4123	-3.06414		Q23-SCT21	CH01 iGL	390.4	0.147454
	0.873	-1.25408	-1.85596	-1.84759	-1.00365	-1.35132	-0.715285	-0.532345	-2.34105	-1.39577	-3.06387		Q23-SCT21	CH01 iGL	390.6	0.147422
	0.874	-1.24629	-1.88654	-1.84908	-1.00828	-1.34867	-0.720604	-0.529623	-2.3507	-1.38583	-3.06413		Q23-SCT21	CH01 iGL	390.8	0.14739
	0.875	-1.23992	-1.90338	-1.86164	-1.01881	-1.34686	-0.742392	-0.52407	-2.35674	-1.39335	-3.05951		Q23-SCT21	CH01 iGL	391	0.147358
	0.875	-1.23659	-1.91087	-1.88118	-1.01675	-1.34768	-0.76632	-0.509698	-2.36868	-1.39528	-3.0535		Q23-SCT21	CH01 iGL	391.2	0.147325
	0.876	-1.24135	-1.91363	-1.89309	-1.01814	-1.34183	-0.764626	-0.493179	-2.37264	-1.38764	-3.05773		Q23-SCT21	CH01 iGL	391.4	0.147293
	0.877	-1.24829	-1.91543	-1.89825	-0.997035	-1.33078	-0.770852	-0.486535	-2.37652	-1.39426	-3.06163		Q23-SCT21	CH01 iGL	391.6	0.147261
	0.878	-1.24638	-1.91503	-1.90098	-0.97858	-1.32005	-0.785773	-0.496223	-2.39489	-1.39812	-3.06562		Q23-SCT21	CH01 iGL	391.8	0.147229
	0.879	-1.24134	-1.91599	-1.90455	-0.988663	-1.31853	-0.801804	-0.515891	-2.40759	-1.39013	-3.06738		Q23-SCT21	CH01 iGL	392	0.147197
	0.88	-1.23877	-1.92629	-1.90483	-0.994464	-1.32119	-0.791639	-0.524532	-2.42161	-1.39381	-3.06425		Q23-SCT21	CH01 iGL	392.2	0.147165
	0.88	-1.24137	-1.93283	-1.90555	-0.988354	-1.31601	-0.786682	-0.527335	-2.43208	-1.40418	-3.05818		Q23-SCT21	CH01 iGL	392.4	0.147133
	0.881	-1.25255	-1.92051	-1.91389	-0.990932	-1.31235	-0.784241	-0.531676	-2.43886	-1.41421	-3.07129		Q23-SCT21	CH01 iGL	392.6	0.147101
	0.882	-1.27134	-1.89688	-1.91251	-0.99315	-1.32223	-0.787402	-0.531973	-2.43758	-1.42315	-3.08197		Q23-SCT21	CH01 iGL	392.8	0.147069
	0.883	-1.28513	-1.88985	-1.89494	-0.999336	-1.33732	-0.779691	-0.534354	-2.44278	-1.42692	-3.09056		Q23-SCT21	CH01 iGL	393	0.147037
	0.884	-1.28733	-1.89455	-1.87923	-1.01046	-1.33877	-0.76518	-0.542564	-2.43703	-1.43408	-3.10248		Q23-SCT21	CH01 iGL	393.2	0.147005
	0.885	-1.28321	-1.90912	-1.88048	-1.01321	-1.33389	-0.758908	-0.547377	-2.42678	-1.43873	-3.11085		Q23-SCT21	CH01 iGL	393.4	0.146973
	0.885	-1.28251	-1.92352	-1.87952	-1.01707	-1.33378	-0.760411	-0.545036	-2.41489	-1.42615	-3.11451		Q23-SCT21	CH01 iGL	393.6	0.146941
	0.886	-1.28247	-1.92664	-1.86677	-1.0198	-1.33792	-0.748744	-0.538855	-2.40148	-1.41781	-3.11897		Q23-SCT21	CH01 iGL	393.8	0.146909
	0.887	-1.27778	-1.93045	-1.85723	-1.01848	-1.3372	-0.735767	-0.534385	-2.3912	-1.42153	-3.11598		Q23-SCT21	CH01 iGL	394	0.146877
	0.888	-1.27767	-1.93145	-1.8649	-1.0083	-1.33392	-0.753498	-0.542606	-2.37569	-1.42165	-3.1069		Q23-SCT21	CH01 iGL	394.2	0.146845
	0.889	-1.27925	-1.9231	-1.87314	-1.00247	-1.33343	-0.777118	-0.554715	-2.37323	-1.41047	-3.10603		Q23-SCT21	CH01 iGL	394.4	0.146813
	0.889	-1.27127	-1.9214	-1.87537	-1.00853	-1.33404	-0.78976	-0.55794	-2.38056	-1.40372	-3.09463		Q23-SCT21	CH01 iGL	394.6	0.146781
	0.89	-1.25373	-1.93409	-1.88219	-1.01663	-1.32766	-0.790529	-0.559315	-2.38846	-1.40586	-3.08827		Q23-SCT21	CH01 iGL	394.8	0.146749
	0.891	-1.2425	-1.94497	-1.8924	-1.01217	-1.31207	-0.797736	-0.557845	-2.396	-1.40123	-3.0879		Q23-SCT21	CH01 iGL	395	0.146717
	0.892	-1.24254	-1.95608	-1.89492	-1.00298	-1.30251	-0.807134	-0.547272	-2.40437	-1.38699	-3.08477		Q23-SCT21	CH01 iGL	395.2	0.146685
	0.893	-1.24845	-1.97367	-1.90054	-1.00743	-1.29652	-0.813994	-0.539761	-2.40859	-1.39024	-3.08244		Q23-SCT21	CH01 iGL	395.4	0.146653
	0.894	-1.25319	-1.97661	-1.90486	-1.01305	-1.29256	-0.802771	-0.540841	-2.40664	-1.40676	-3.07571		Q23-SCT21	CH01 iGL	395.6	0.146621
	0.894	-1.25753	-1.98325	-1.9155	-1.01408	-1.28828	-0.796511	-0.544638	-2.40768	-1.41466	-3.06645		Q23-SCT21	CH01 iGL	395.8	0.146589
	0.895	-1.26302	-1.98688	-1.92841	-1.0211	-1.27353	-0.803206	-0.54731	-2.41634	-1.41797	-3.07031		Q23-SCT21	CH01 iGL	396	0.146557
	0.896	-1.26252	-1.97559	-1.93011	-1.02706	-1.25275	-0.798225	-0.544093	-2.43273	-1.42634	-3.07971		Q23-SCT21	CH01 iGL	396.2	0.146525
	0.897	-1.25836	-1.97159	-1.93366	-1.03141	-1.2369	-0.799325	-0.535158	-2.44028	-1.43428	-3.08739		Q23-SCT21	CH01 iGL	396.4	0.146493
	0.898	-1.25994	-1.98156	-1.93736	-1.02565	-1.22791	-0.799526	-0.531683	-2.44299	-1.43467	-3.0935		Q23-SCT21	CH01 iGL	396.6	0.146461
	0.899	-1.26606	-1.98735	-1.93997	-1.00771	-1.22653	-0.791415	-0.53581	-2.44455	-1.42731	-3.10277		Q23-SCT21	CH01 iGL	396.8	0.146429
	0.899	-1.26719	-1.98692	-1.9434	-1.00636	-1.23305	-0.780968	-0.542779	-2.44943	-1.43062	-3.11343		Q23-SCT21	CH01 iGL	397	0.146397
	0.9	-1.26595	-1.97569	-1.94924	-1.02142	-1.24098	-0.775185	-0.558042	-2.44642	-1.43796	-3.12063		Q23-SCT21	CH01 iGL	397.2	0.146365
	0.901	-1.26512	-1.94982	-1.94785	-1.03083	-1.25447	-0.768866	-0.573388	-2.43782	-1.43082	-3.12176		Q23-SCT21	CH01 iGL	397.4	0.146333
	0.902	-1.2627	-1.9379	-1.95428	-1.03118	-1.27085	-0.775243	-0.578903	-2.44742	-1.42562	-3.12527		Q23-SCT21	CH01 iGL	397.6	0.146302
	0.903	-1.26098	-1.92629	-1.96276	-1.03763	-1.28635	-0.782065	-0.576829	-2.46013	-1.42966	-3.12488		Q23-SCT21	CH01 iGL	397.8	0.14627
	0.904	-1.25725	-1.92459	-1.96673	-1.03918	-1.30691	-0.778792	-0.572256	-2.4655	-1.43575	-3.11524		Q23-SCT21	CH01 iGL	398	0.146238
	0.904	-1.2627	-1.93137	-1.96353	-1.04004	-1.33018	-0.782551	-0.569322	-2.46439	-1.43393	-3.10726		Q23-SCT21	CH01 iGL	398.2	0.146206
	0.905	-1.26969	-1.93833	-1.95897	-1.04439	-1.35206	-0.765094	-0.563	-2.46505	-1.43113	-3.09655		Q23-SCT21	CH01 iGL	398.4	0.146174
	0.906	-1.26948	-1.93171	-1.96949	-1.04701	-1.36531	-0.759893	-0.562144	-2.46885	-1.43835	-3.09187		Q23-SCT21	CH01 iGL	398.6	0.146142
	0.907	-1.2754	-1.92195	-1.97177	-1.06554	-1.36839	-0.767477	-0.573739	-2.46962	-1.44142	-3.08853		Q23-SCT21	CH01 iGL	398.8	0.14611
	0.908	-1.283	-1.91575	-1.97682	-1.08144	-1.36932	-0.770459	-0.579195	-2.46389	-1.43916	-3.08755		Q23-SCT21	CH01 iGL	399	0.146079
	0.909	-1.29303	-1.91616	-1.98947	-1.06123	-1.36698	-0.765045	-0.570184	-2.46306	-1.43743	-3.08303		Q23-SCT21	CH01 iGL	399.2	0.146047
	0.909	-1.30511	-1.93009	-1.99773	-1.04151	-1.35731	-0.774248	-0.558781	-2.47248	-1.43904	-3.07922		Q23-SCT21	CH01 iGL	399.4	0.146015
	0.91	-1.31025	-1.94087	-2.0012	-1.03956	-1.3405	-0.790189	-0.550908	-2.47656	-1.44441	-3.07387		Q23-SCT21	CH01 iGL	399.6	0.145983
	0.911	-1.30739	-1.94458	-2.00246	-1.03497	-1.32778	-0.803925	-0.544707	-2.475	-1.44613	-3.0814		Q23-SCT21	CH01 iGL	399.8	0.145951
	0.912	-1.3046	-1.95068	-2.00508	-1.0272	-1.3319	-0.815932	-0.543227	-2.47136	-1.43894	-3.0957		Q23-SCT21	CH01 iGL	400	0.145919
	0.913	-1.29743	-1.96177	-2.01187	-1.03144	-1.3522	-0.813658	-0.545561	-2.47164	-1.4393	-3.10756		Q23-SCT21	CH01 iGL	400.2	0.145888
	0.914	-1.29114	-1.96336	-2.01328	-1.04091	-1.36356	-0.817455	-0.554007	-2.46716	-1.44608	-3.11963		Q23-SCT21	CH01 iGL	400.4	0.145856
	0.914	-1.29697	-1.96297	-2.00422	-1.05167	-1.36378	-0.80744	-0.557881	-2.45789	-1.44333	-3.12805		Q23-SCT21	CH01 iGL	400.6	0.145824
	0.915	-1.30258	-1.97205	-2.01409	-1.06003	-1.36347	-0.786546	-0.548473	-2.45108	-1.44657	-3.13076		Q23-SCT21	CH01 iGL	400.8	0.145792
	0.916	-1.30723	-1.98394	-2.02026	-1.06324	-1.36576	-0.774894	-0.542712	-2.45013	-1.44803	-3.12797		Q23-SCT21	CH01 iGL	401	0.145761
	0.917	-1.30522	-1.99117	-2.02404	-1.07931	-1.37007	-0.777402	-0.544763	-2.45236	-1.44988	-3.13194		Q23-SCT21	CH01 iGL	401.2	0.145729
	0.918	-1.30757	-1.99386	-2.025	-1.09156	-1.3753	-0.773567	-0.551636	-2.45332	-1.46108	-3.14265		Q23-SCT21	CH01 iGL	401.4	0.145697
	0.919	-1.31753	-2.00094	-2.02933	-1.08528	-1.37716	-0.76766	-0.573114	-2.45516	-1.46268	-3.15663		Q23-SCT21	CH01 iGL	401.6	0.145665
	0.919	-1.32383	-2.01643	-2.03055	-1.08745	-1.37909	-0.743478	-0.597805	-2.45638	-1.4538	-3.15958		Q23-SCT21	CH01 iGL	401.8	0.145633
	0.92	-1.32678	-2.01608	-2.03893	-1.09631	-1.37938	-0.733352	-0.61595	-2.45447	-1.45575	-3.15908		Q23-SCT21	CH01 iGL	402	0.145602
	0.921	-1.32214	-2.00674	-2.04699	-1.09604	-1.3659	-0.738873	-0.628586	-2.45221	-1.45982	-3.1641		Q23-SCT21	CH01 iGL	402.2	0.14557
	0.922	-1.31229	-2.00264	-2.05665	-1.09282	-1.36056	-0.748661	-0.62804	-2.45763	-1.46095	-3.16244		Q23-SCT21	CH01 iGL	402.4	0.145538
	0.923	-1.30477	-2.00135	-2.06629	-1.08175	-1.37503	-0.763589	-0.620813	-2.46538	-1.46129	-3.16492		Q23-SCT21	CH01 iGL	402.6	0.145507
	0.923	-1.29666	-1.9897	-2.06623	-1.07466	-1.39256	-0.782492	-0.618822	-2.46951	-1.45498	-3.17113		Q23-SCT21	CH01 iGL	402.8	0.145475
	0.924	-1.29752	-1.9778	-2.06593	-1.0615	-1.40524	-0.797253	-0.618007	-2.46783	-1.45614	-3.17088		Q23-SCT21	CH01 iGL	403	0.145443
	0.925	-1.30931	-1.9783	-2.06281	-1.05252	-1.41203	-0.803056	-0.619251	-2.46486	-1.46171	-3.16489		Q23-SCT21	CH01 iGL	403.2	0.145411
	0.926	-1.30923	-1.97743	-2.06257	-1.04973	-1.4153	-0.801076	-0.621642	-2.46841	-1.45107	-3.15327		Q23-SCT21	CH01 iGL	403.4	0.14538
	0.927	-1.28733	-1.96541	-2.05931	-1.05594	-1.42054	-0.799613	-0.615928	-2.4735	-1.44628	-3.14375		Q23-SCT21	CH01 iGL	403.6	0.145348
	0.928	-1.26695	-1.95401	-2.05936	-1.06124	-1.42564	-0.818157	-0.606664	-2.47772	-1.45969	-3.14554		Q23-SCT21	CH01 iGL	403.8	0.145316
	0.928	-1.26117	-1.94591	-2.0542	-1.06525	-1.42648	-0.821474	-0.595918	-2.48981	-1.46912	-3.14618		Q23-SCT21	CH01 iGL	404	0.145285
	0.929	-1.27307	-1.94226	-2.04369	-1.07084	-1.43236	-0.812714	-0.584121	-2.50534	-1.46677	-3.1422		Q23-SCT21	CH01 iGL	404.2	0.145253
	0.93	-1.28656	-1.9414	-2.05302	-1.07293	-1.43463	-0.80181	-0.589319	-2.51463	-1.46056	-3.14706		Q23-SCT21	CH01 iGL	404.4	0.145221
	0.931	-1.2914	-1.93962	-2.06047	-1.07373	-1.41821	-0.801521	-0.606085	-2.52009	-1.45428	-3.14583		Q23-SCT21	CH01 iGL	404.6	0.14519
	0.932	-1.29527	-1.943	-2.06085	-1.0633	-1.40138	-0.808031	-0.611133	-2.52502	-1.45234	-3.14099		Q23-SCT21	CH01 iGL	404.8	0.145158
	0.933	-1.29532	-1.94872	-2.05805	-1.06885	-1.39367	-0.819538	-0.611305	-2.53369	-1.44858	-3.14652		Q23-SCT21	CH01 iGL	405	0.145127
	0.933	-1.28609	-1.94565	-2.06522	-1.08122	-1.39034	-0.831802	-0.618529	-2.53495	-1.43828	-3.15614		Q23-SCT21	CH01 iGL	405.2	0.145095
	0.934	-1.27912	-1.94183	-2.07598	-1.08329	-1.38914	-0.830297	-0.624147	-2.52766	-1.43304	-3.17571		Q23-SCT21	CH01 iGL	405.4	0.145063
	0.935	-1.2836	-1.95232	-2.091	-1.07102	-1.39078	-0.824069	-0.622345	-2.51527	-1.43023	-3.19436		Q23-SCT21	CH01 iGL	405.6	0.145032
	0.936	-1.31157	-1.96119	-2.10576	-1.07048	-1.40016	-0.819202	-0.622367	-2.50445	-1.42792	-3.20174		Q23-SCT21	CH01 iGL	405.8	0.145
	0.937	-1.32697	-1.96672	-2.10841	-1.06385	-1.40923	-0.825962	-0.630494	-2.49225	-1.42601	-3.20532		Q23-SCT21	CH01 iGL	406	0.144968
	0.938	-1.33109	-1.97597	-2.11564	-1.0526	-1.40049	-0.835212	-0.644634	-2.47081	-1.42477	-3.20839		Q23-SCT21	CH01 iGL	406.2	0.144937
	0.938	-1.33423	-1.98268	-2.10333	-1.04329	-1.40419	-0.842787	-0.648291	-2.45344	-1.43097	-3.21257		Q23-SCT21	CH01 iGL	406.4	0.144905
	0.939	-1.33144	-1.98163	-2.08803	-1.04306	-1.42503	-0.846002	-0.635418	-2.44804	-1.43897	-3.21867		Q23-SCT21	CH01 iGL	406.6	0.144874
	0.94	-1.32151	-1.98008	-2.07864	-1.05297	-1.43291	-0.841838	-0.631441	-2.44992	-1.45137	-3.22266		Q23-SCT21	CH01 iGL	406.8	0.144842
	0.941	-1.31378	-1.98213	-2.07883	-1.05754	-1.44353	-0.828439	-0.633148	-2.44576	-1.4612	-3.22098		Q23-SCT21	CH01 iGL	407	0.144811
	0.942	-1.31797	-1.98781	-2.07264	-1.05615	-1.45208	-0.817958	-0.623883	-2.44682	-1.46733	-3.22066		Q23-SCT21	CH01 iGL	407.2	0.144779
	0.943	-1.32021	-1.99579	-2.06649	-1.06218	-1.45432	-0.829186	-0.612775	-2.45346	-1.4756	-3.21893		Q23-SCT21	CH01 iGL	407.4	0.144747
	0.943	-1.32373	-1.99289	-2.05714	-1.07607	-1.46052	-0.839535	-0.605927	-2.45755	-1.4824	-3.21069		Q23-SCT21	CH01 iGL	407.6	0.144716
	0.944	-1.31823	-1.98134	-2.04587	-1.07176	-1.47219	-0.846969	-0.598778	-2.46738	-1.48419	-3.20207		Q23-SCT21	CH01 iGL	407.8	0.144684
	0.945	-1.32521	-1.97291	-2.03969	-1.07673	-1.47577	-0.840298	-0.589971	-2.48499	-1.47677	-3.20048		Q23-SCT21	CH01 iGL	408	0.144653
	0.946	-1.3281	-1.96801	-2.04925	-1.08612	-1.48134	-0.833397	-0.572762	-2.50086	-1.46831	-3.20677		Q23-SCT21	CH01 iGL	408.2	0.144621
	0.947	-1.32505	-1.96299	-2.05579	-1.10375	-1.4708	-0.836287	-0.563725	-2.50721	-1.45738	-3.20899		Q23-SCT21	CH01 iGL	408.4	0.14459
	0.948	-1.3306	-1.96645	-2.06403	-1.11234	-1.45055	-0.834652	-0.565566	-2.50578	-1.45339	-3.20201		Q23-SCT21	CH01 iGL	408.6	0.144558
	0.948	-1.33873	-1.9762	-2.06718	-1.11703	-1.45318	-0.828146	-0.560929	-2.50245	-1.44717	-3.19354		Q23-SCT21	CH01 iGL	408.8	0.144527
	0.949	-1.35551	-1.97715	-2.06973	-1.12352	-1.45099	-0.827354	-0.55351	-2.50413	-1.43293	-3.18501		Q23-SCT21	CH01 iGL	409	0.144495
	0.95	-1.35898	-1.97923	-2.0723	-1.12006	-1.43425	-0.828242	-0.551101	-2.50564	-1.42592	-3.18451		Q23-SCT21	CH01 iGL	409.2	0.144464
	0.951	-1.35864	-1.97915	-2.07597	-1.10721	-1.43074	-0.821631	-0.552833	-2.50218	-1.42697	-3.18896		Q23-SCT21	CH01 iGL	409.4	0.144432
	0.952	-1.35411	-1.98561	-2.07668	-1.11222	-1.42994	-0.819732	-0.555356	-2.50747	-1.43457	-3.19605		Q23-SCT21	CH01 iGL	409.6	0.144401
	0.952	-1.35021	-2.00309	-2.08581	-1.12941	-1.4136	-0.823199	-0.55533	-2.51027	-1.43741	-3.21288		Q23-SCT21	CH01 iGL	409.8	0.144369
	0.953	-1.3405	-2.02854	-2.10299	-1.13119	-1.3968	-0.835434	-0.551809	-2.50095	-1.43361	-3.22572		Q23-SCT21	CH01 iGL	410	0.144338
	0.954	-1.33246	-2.05559	-2.11217	-1.12671	-1.3942	-0.849973	-0.55179	-2.49441	-1.43638	-3.22789		Q23-SCT21	CH01 iGL	410.2	0.144306
	0.955	-1.3369	-2.07416	-2.12488	-1.11601	-1.39758	-0.853367	-0.546815	-2.5007	-1.4449	-3.22469		Q23-SCT21	CH01 iGL	410.4	0.144275
	0.956	-1.34542	-2.0848	-2.1327	-1.11107	-1.40757	-0.858222	-0.536254	-2.50825	-1.44604	-3.23131		Q23-SCT21	CH01 iGL	410.6	0.144244
	0.957	-1.35268	-2.08582	-2.1531	-1.10297	-1.40746	-0.873219	-0.534777	-2.50925	-1.44496	-3.23519		Q23-SCT21	CH01 iGL	410.8	0.144212
	0.957	-1.34573	-2.08775	-2.1461	-1.09144	-1.40455	-0.883013	-0.543222	-2.51665	-1.46013	-3.23226		Q23-SCT21	CH01 iGL	411	0.144181
	0.958	-1.35079	-2.08634	-2.14582	-1.09312	-1.41827	-0.881653	-0.549989	-2.52741	-1.4744	-3.22595		Q23-SCT21	CH01 iGL	411.2	0.144149
	0.959	-1.36239	-2.08169	-2.1422	-1.11139	-1.41983	-0.881157	-0.55095	-2.54061	-1.47279	-3.21976		Q23-SCT21	CH01 iGL	411.4	0.144118
	0.96	-1.38091	-2.07213	-2.13131	-1.11892	-1.41723	-0.884987	-0.547306	-2.55296	-1.46578	-3.21246		Q23-SCT21	CH01 iGL	411.6	0.144087
	0.961	-1.39041	-2.0607	-2.12204	-1.11972	-1.42034	-0.878586	-0.539931	-2.56264	-1.46337	-3.20037		Q23-SCT21	CH01 iGL	411.8	0.144055
	0.962	-1.41176	-2.04944	-2.10589	-1.13099	-1.4241	-0.860393	-0.537155	-2.56925	-1.46704	-3.19715		Q23-SCT21	CH01 iGL	412	0.144024
	0.962	-1.42376	-2.03714	-2.08639	-1.14798	-1.42803	-0.842162	-0.541043	-2.57567	-1.47195	-3.1883		Q23-SCT21	CH01 iGL	412.2	0.143992
	0.963	-1.4283	-2.03184	-2.07387	-1.14594	-1.43018	-0.834507	-0.560572	-2.5818	-1.47193	-3.18039		Q23-SCT21	CH01 iGL	412.4	0.143961
	0.964	-1.43328	-2.04115	-2.06962	-1.13974	-1.42597	-0.827567	-0.581315	-2.58354	-1.47354	-3.17295		Q23-SCT21	CH01 iGL	412.6	0.14393
	0.965	-1.43335	-2.05873	-2.06274	-1.1349	-1.4198	-0.819027	-0.591951	-2.5895	-1.48117	-3.1769		Q23-SCT21	CH01 iGL	412.8	0.143898
	0.966	-1.43476	-2.0746	-2.08235	-1.13184	-1.40854	-0.81747	-0.594214	-2.58275	-1.48561	-3.1987		Q23-SCT21	CH01 iGL	413	0.143867
	0.967	-1.43231	-2.0839	-2.09797	-1.12922	-1.40446	-0.823556	-0.600466	-2.58217	-1.47602	-3.21546		Q23-SCT21	CH01 iGL	413.2	0.143835
	0.967	-1.4274	-2.0899	-2.11131	-1.12333	-1.40469	-0.834844	-0.608768	-2.58127	-1.47194	-3.2166		Q23-SCT21	CH01 iGL	413.4	0.143804
	0.968	-1.43035	-2.10086	-2.12555	-1.11635	-1.4058	-0.837272	-0.613112	-2.56875	-1.46959	-3.22169		Q23-SCT21	CH01 iGL	413.6	0.143773
	0.969	-1.4318	-2.11116	-2.13921	-1.11436	-1.40874	-0.828216	-0.615942	-2.55616	-1.45919	-3.23346		Q23-SCT21	CH01 iGL	413.8	0.143741
	0.97	-1.41229	-2.11526	-2.15251	-1.10394	-1.41834	-0.832354	-0.611159	-2.54803	-1.45781	-3.22939		Q23-SCT21	CH01 iGL	414	0.14371
	0.971	-1.4092	-2.11488	-2.16184	-1.08643	-1.42418	-0.838932	-0.606366	-2.54204	-1.45344	-3.23225		Q23-SCT21	CH01 iGL	414.2	0.143679
	0.972	-1.40339	-2.11707	-2.16083	-1.0888	-1.4332	-0.843637	-0.598113	-2.53761	-1.44535	-3.24273		Q23-SCT21	CH01 iGL	414.4	0.143648
	0.972	-1.38354	-2.10919	-2.16531	-1.10378	-1.441	-0.849696	-0.586565	-2.54313	-1.44202	-3.25241		Q23-SCT21	CH01 iGL	414.6	0.143616
	0.973	-1.37245	-2.09752	-2.16137	-1.12402	-1.4498	-0.84572	-0.575052	-2.54514	-1.43474	-3.25587		Q23-SCT21	CH01 iGL	414.8	0.143585
	0.974	-1.36694	-2.09547	-2.15744	-1.14247	-1.46244	-0.835112	-0.5705	-2.54641	-1.41358	-3.25876		Q23-SCT21	CH01 iGL	415	0.143554
	0.975	-1.36442	-2.09028	-2.1459	-1.15341	-1.46594	-0.828833	-0.564907	-2.54088	-1.40562	-3.26196		Q23-SCT21	CH01 iGL	415.2	0.143522
	0.976	-1.3727	-2.08392	-2.13484	-1.15757	-1.47119	-0.819893	-0.555027	-2.54064	-1.41982	-3.26179		Q23-SCT21	CH01 iGL	415.4	0.143491
	0.977	-1.36311	-2.08027	-2.1271	-1.16649	-1.47986	-0.814202	-0.54749	-2.54561	-1.42603	-3.26522		Q23-SCT21	CH01 iGL	415.6	0.14346
	0.977	-1.37381	-2.07595	-2.11855	-1.16977	-1.47942	-0.827705	-0.546998	-2.55244	-1.423	-3.26537		Q23-SCT21	CH01 iGL	415.8	0.143429
	0.978	-1.39187	-2.08281	-2.11274	-1.17228	-1.48052	-0.841671	-0.550418	-2.56075	-1.41748	-3.26964		Q23-SCT21	CH01 iGL	416	0.143397
	0.979	-1.39668	-2.07948	-2.11137	-1.17701	-1.48556	-0.844311	-0.55015	-2.5694	-1.41486	-3.27556		Q23-SCT21	CH01 iGL	416.2	0.143366
	0.98	-1.40979	-2.07726	-2.11854	-1.18136	-1.48035	-0.839701	-0.540973	-2.56012	-1.4256	-3.27575		Q23-SCT21	CH01 iGL	416.4	0.143335
	0.981	-1.42706	-2.07824	-2.11614	-1.18013	-1.47446	-0.839932	-0.54202	-2.55777	-1.42302	-3.28021		Q23-SCT21	CH01 iGL	416.6	0.143304
	0.981	-1.4419	-2.07923	-2.12342	-1.17469	-1.47294	-0.840872	-0.557198	-2.56476	-1.42152	-3.27882		Q23-SCT21	CH01 iGL	416.8	0.143272
	0.982	-1.45326	-2.07755	-2.1301	-1.16765	-1.46819	-0.834313	-0.556861	-2.57172	-1.43174	-3.2848		Q23-SCT21	CH01 iGL	417	0.143241
	0.983	-1.46133	-2.08165	-2.13286	-1.1575	-1.47442	-0.833595	-0.557259	-2.57078	-1.44063	-3.28504		Q23-SCT21	CH01 iGL	417.2	0.14321
	0.984	-1.45782	-2.09157	-2.13846	-1.15014	-1.47408	-0.840299	-0.571433	-2.56243	-1.4285	-3.286		Q23-SCT21	CH01 iGL	417.4	0.143179
	0.985	-1.46162	-2.10364	-2.15322	-1.14154	-1.46943	-0.846543	-0.583036	-2.562	-1.42228	-3.2769		Q23-SCT21	CH01 iGL	417.6	0.143147
	0.986	-1.44486	-2.11722	-2.16928	-1.13431	-1.46521	-0.844866	-0.598857	-2.56903	-1.42694	-3.2723		Q23-SCT21	CH01 iGL	417.8	0.143116
	0.986	-1.43362	-2.11345	-2.16524	-1.1294	-1.45501	-0.839261	-0.621237	-2.55487	-1.42502	-3.2801		Q23-SCT21	CH01 iGL	418	0.143085
	0.987	-1.43678	-2.12181	-2.16174	-1.12567	-1.43764	-0.841172	-0.631996	-2.55062	-1.43085	-3.2865		Q23-SCT21	CH01 iGL	418.2	0.143054
	0.988	-1.42548	-2.1309	-2.16769	-1.1205	-1.42541	-0.844388	-0.63351	-2.56305	-1.42553	-3.27993		Q23-SCT21	CH01 iGL	418.4	0.143023
	0.989	-1.40404	-2.14463	-2.16595	-1.11617	-1.421	-0.841163	-0.63364	-2.558	-1.42749	-3.26944		Q23-SCT21	CH01 iGL	418.6	0.142992
	0.99	-1.37867	-2.15618	-2.16672	-1.11353	-1.41823	-0.84967	-0.634003	-2.55327	-1.42463	-3.28175		Q23-SCT21	CH01 iGL	418.8	0.14296
	0.991	-1.3703	-2.15136	-2.16601	-1.1152	-1.42287	-0.869412	-0.63878	-2.54529	-1.41516	-3.27305		Q23-SCT21	CH01 iGL	419	0.142929
	0.991	-1.37081	-2.14548	-2.16799	-1.12604	-1.41693	-0.87483	-0.636479	-2.54228	-1.41262	-3.26184		Q23-SCT21	CH01 iGL	419.2	0.142898
	0.992	-1.37963	-2.13986	-2.17093	-1.13468	-1.40718	-0.873327	-0.624966	-2.55145	-1.41662	-3.26452		Q23-SCT21	CH01 iGL	419.4	0.142867
	0.993	-1.38743	-2.12286	-2.16741	-1.14104	-1.41121	-0.873926	-0.619553	-2.56093	-1.41318	-3.25633		Q23-SCT21	CH01 iGL	419.6	0.142836
	0.994	-1.39934	-2.10763	-2.15932	-1.14576	-1.42023	-0.872824	-0.609452	-2.55694	-1.4108	-3.25235		Q23-SCT21	CH01 iGL	419.8	0.142805
	0.995	-1.40976	-2.1035	-2.17177	-1.14978	-1.42023	-0.86499	-0.591909	-2.56928	-1.41803	-3.24605		Q23-SCT21	CH01 iGL	420	0.142774
	0.996	-1.41051	-2.09558	-2.18755	-1.15593	-1.42363	-0.856844	-0.582291	-2.56916	-1.41988	-3.24039		Q23-SCT21	CH01 iGL	420.2	0.142742
	0.996	-1.41778	-2.08366	-2.19358	-1.16046	-1.43731	-0.854908	-0.583196	-2.58402	-1.42063	-3.24147		Q23-SCT21	CH01 iGL	420.4	0.142711
	0.997	-1.43206	-2.06814	-2.20164	-1.16297	-1.43926	-0.851895	-0.582529	-2.5852	-1.42586	-3.25272		Q23-SCT21	CH01 iGL	420.6	0.14268
	0.998	-1.45585	-2.05531	-2.19417	-1.16433	-1.43596	-0.849485	-0.576774	-2.57882	-1.43019	-3.24783		Q23-SCT21	CH01 iGL	420.8	0.142649
	0.999	-1.47084	-2.05987	-2.18101	-1.16411	-1.43283	-0.848909	-0.570268	-2.5879	-1.43387	-3.24781		Q23-SCT21	CH01 iGL	421	0.142618
	1	-1.47099	-2.07067	-2.16953	-1.15972	-1.43348	-0.852723	-0.566766	-2.5948	-1.44258	-3.25798		Q23-SCT21	CH01 iGL	421.2	0.142587
	1.001	-1.47002	-2.07914	-2.16149	-1.15473	-1.44486	-0.853791	-0.560812	-2.59614	-1.438	-3.26306		Q23-SCT21	CH01 iGL	421.4	0.142556
	1.001	-1.46357	-2.08775	-2.16424	-1.15037	-1.44125	-0.844651	-0.551791	-2.59048	-1.44289	-3.28318		Q23-SCT21	CH01 iGL	421.6	0.142525
	1.002	-1.45511	-2.09308	-2.16322	-1.14878	-1.44554	-0.836734	-0.550325	-2.58953	-1.45026	-3.29668		Q23-SCT21	CH01 iGL	421.8	0.142494
	1.003	-1.44531	-2.09332	-2.16031	-1.14707	-1.45858	-0.836326	-0.550243	-2.59271	-1.44366	-3.29878		Q23-SCT21	CH01 iGL	422	0.142463
	1.004	-1.44671	-2.10272	-2.14945	-1.14435	-1.46713	-0.838294	-0.549424	-2.60256	-1.43987	-3.29509		Q23-SCT21	CH01 iGL	422.2	0.142432
	1.005	-1.45927	-2.11647	-2.13882	-1.14057	-1.46795	-0.844229	-0.55145	-2.58701	-1.43638	-3.31296		Q23-SCT21	CH01 iGL	422.4	0.142401
	1.006	-1.47467	-2.11942	-2.1533	-1.1324	-1.4794	-0.855545	-0.554219	-2.59176	-1.43257	-3.31261		Q23-SCT21	CH01 iGL	422.6	0.14237
	1.006	-1.48331	-2.12366	-2.17472	-1.12291	-1.49636	-0.862508	-0.560532	-2.59827	-1.43457	-3.30407		Q23-SCT21	CH01 iGL	422.8	0.142339
	1.007	-1.48356	-2.11858	-2.18573	-1.11966	-1.50316	-0.869358	-0.565103	-2.59688	-1.44973	-3.30066		Q23-SCT21	CH01 iGL	423	0.142308
	1.008	-1.48329	-2.11247	-2.18274	-1.12439	-1.5075	-0.877607	-0.562155	-2.60371	-1.45287	-3.29348		Q23-SCT21	CH01 iGL	423.2	0.142277
	1.009	-1.47628	-2.10905	-2.19008	-1.13193	-1.51939	-0.879904	-0.566534	-2.60449	-1.45865	-3.28149		Q23-SCT21	CH01 iGL	423.4	0.142246
	1.01	-1.47814	-2.11179	-2.19695	-1.14104	-1.53323	-0.882304	-0.583339	-2.61293	-1.45645	-3.28026		Q23-SCT21	CH01 iGL	423.6	0.142215
	1.011	-1.48174	-2.11466	-2.20295	-1.15047	-1.52718	-0.887217	-0.590408	-2.60823	-1.45634	-3.27041		Q23-SCT21	CH01 iGL	423.8	0.142184
	1.011	-1.47527	-2.1143	-2.21379	-1.15521	-1.51074	-0.893248	-0.590487	-2.59271	-1.46895	-3.26166		Q23-SCT21	CH01 iGL	424	0.142153
	1.012	-1.46362	-2.11291	-2.23552	-1.15577	-1.49883	-0.896926	-0.608764	-2.58233	-1.47044	-3.26288		Q23-SCT21	CH01 iGL	424.2	0.142122
	1.013	-1.45575	-2.11362	-2.25244	-1.15176	-1.49585	-0.8942	-0.624072	-2.57959	-1.47819	-3.25724		Q23-SCT21	CH01 iGL	424.4	0.142091
	1.014	-1.4395	-2.11923	-2.24778	-1.15279	-1.49354	-0.887744	-0.632455	-2.57501	-1.4786	-3.26448		Q23-SCT21	CH01 iGL	424.6	0.14206
	1.015	-1.43034	-2.11764	-2.2378	-1.15947	-1.49307	-0.87606	-0.623857	-2.56745	-1.47008	-3.2809		Q23-SCT21	CH01 iGL	424.8	0.142029
	1.015	-1.43447	-2.11571	-2.24443	-1.17121	-1.49673	-0.859462	-0.620751	-2.5589	-1.45819	-3.28946		Q23-SCT21	CH01 iGL	425	0.141998
	1.016	-1.45341	-2.12208	-2.27066	-1.17521	-1.49736	-0.847665	-0.632769	-2.55656	-1.45127	-3.2899		Q23-SCT21	CH01 iGL	425.2	0.141967
	1.017	-1.45581	-2.12297	-2.2732	-1.17265	-1.49171	-0.845132	-0.644314	-2.55126	-1.46194	-3.29751		Q23-SCT21	CH01 iGL	425.4	0.141936
	1.018	-1.46257	-2.12561	-2.26148	-1.16183	-1.47574	-0.852446	-0.642883	-2.53933	-1.45845	-3.31059		Q23-SCT21	CH01 iGL	425.6	0.141905
	1.019	-1.47439	-2.14481	-2.25413	-1.14477	-1.47972	-0.864742	-0.637632	-2.5431	-1.45441	-3.31884		Q23-SCT21	CH01 iGL	425.8	0.141874
	1.02	-1.48937	-2.17107	-2.24992	-1.14133	-1.49122	-0.877573	-0.642306	-2.56386	-1.44629	-3.32335		Q23-SCT21	CH01 iGL	426	0.141843
	1.02	-1.50796	-2.18257	-2.22473	-1.14601	-1.50105	-0.892595	-0.632303	-2.57432	-1.45287	-3.33074		Q23-SCT21	CH01 iGL	426.2	0.141812
	1.021	-1.51568	-2.18868	-2.21158	-1.15331	-1.50897	-0.910245	-0.622761	-2.57933	-1.46242	-3.32917		Q23-SCT21	CH01 iGL	426.4	0.141781
	1.022	-1.52828	-2.19877	-2.20679	-1.15738	-1.50474	-0.922065	-0.614054	-2.58528	-1.47128	-3.32401		Q23-SCT21	CH01 iGL	426.6	0.14175
	1.023	-1.54238	-2.21184	-2.21068	-1.15967	-1.49525	-0.936644	-0.612751	-2.58937	-1.47726	-3.3233		Q23-SCT21	CH01 iGL	426.8	0.14172
	1.024	-1.54524	-2.2182	-2.20145	-1.1509	-1.48615	-0.955113	-0.60914	-2.59766	-1.48232	-3.32878		Q23-SCT21	CH01 iGL	427	0.141689
	1.025	-1.53401	-2.21312	-2.18391	-1.13484	-1.48301	-0.966747	-0.604222	-2.59162	-1.4861	-3.34271		Q23-SCT21	CH01 iGL	427.2	0.141658
	1.025	-1.53794	-2.21425	-2.19042	-1.1295	-1.48499	-0.971212	-0.594799	-2.60183	-1.47556	-3.34851		Q23-SCT21	CH01 iGL	427.4	0.141627
	1.026	-1.54249	-2.21167	-2.1922	-1.14152	-1.50246	-0.96634	-0.59258	-2.62128	-1.48505	-3.33654		Q23-SCT21	CH01 iGL	427.6	0.141596
	1.027	-1.53891	-2.19564	-2.20774	-1.15802	-1.51119	-0.951576	-0.595865	-2.6272	-1.49238	-3.33784		Q23-SCT21	CH01 iGL	427.8	0.141565
	1.028	-1.54384	-2.18108	-2.21827	-1.16491	-1.50462	-0.940578	-0.598275	-2.62229	-1.50598	-3.34509		Q23-SCT21	CH01 iGL	428	0.141534
	1.029	-1.53991	-2.17909	-2.23549	-1.174	-1.49804	-0.929977	-0.599056	-2.62349	-1.50373	-3.34292		Q23-SCT21	CH01 iGL	428.2	0.141503
	1.03	-1.52266	-2.17107	-2.24338	-1.18097	-1.49426	-0.914848	-0.59889	-2.63121	-1.49284	-3.33678		Q23-SCT21	CH01 iGL	428.4	0.141473
	1.03	-1.51013	-2.15012	-2.23845	-1.1735	-1.50392	-0.911274	-0.603428	-2.63895	-1.48037	-3.32685		Q23-SCT21	CH01 iGL	428.6	0.141442
	1.031	-1.50409	-2.12936	-2.23001	-1.15989	-1.50706	-0.911943	-0.609175	-2.65107	-1.48472	-3.31785		Q23-SCT21	CH01 iGL	428.8	0.141411
	1.032	-1.49864	-2.12654	-2.23931	-1.14166	-1.51112	-0.909671	-0.60842	-2.65641	-1.4797	-3.30662		Q23-SCT21	CH01 iGL	429	0.14138
	1.033	-1.49199	-2.11721	-2.25114	-1.13327	-1.51468	-0.908362	-0.60521	-2.66751	-1.46591	-3.29502		Q23-SCT21	CH01 iGL	429.2	0.141349
	1.034	-1.48637	-2.12284	-2.24364	-1.13346	-1.52689	-0.907484	-0.601715	-2.66784	-1.45836	-3.29361		Q23-SCT21	CH01 iGL	429.4	0.141319
	1.035	-1.48094	-2.12528	-2.25057	-1.1273	-1.51665	-0.911811	-0.595301	-2.65693	-1.45826	-3.3129		Q23-SCT21	CH01 iGL	429.6	0.141288
	1.035	-1.48723	-2.13202	-2.25273	-1.11768	-1.50684	-0.924576	-0.596194	-2.64945	-1.46372	-3.32282		Q23-SCT21	CH01 iGL	429.8	0.141257
	1.036	-1.487	-2.13658	-2.24585	-1.10826	-1.52	-0.931914	-0.5863	-2.64696	-1.46363	-3.33076		Q23-SCT21	CH01 iGL	430	0.141226
	1.037	-1.48522	-2.13087	-2.24073	-1.09625	-1.538	-0.938893	-0.5829	-2.64553	-1.46606	-3.32677		Q23-SCT21	CH01 iGL	430.2	0.141195
	1.038	-1.49303	-2.12392	-2.23299	-1.09013	-1.54368	-0.941205	-0.579003	-2.64109	-1.46093	-3.32809		Q23-SCT21	CH01 iGL	430.4	0.141165
	1.039	-1.50211	-2.12569	-2.22783	-1.10227	-1.53715	-0.933146	-0.566681	-2.64088	-1.45964	-3.3361		Q23-SCT21	CH01 iGL	430.6	0.141134
	1.04	-1.50898	-2.12495	-2.22594	-1.12244	-1.53418	-0.921644	-0.552892	-2.64242	-1.45857	-3.33931		Q23-SCT21	CH01 iGL	430.8	0.141103
	1.04	-1.50868	-2.1179	-2.21799	-1.14813	-1.53726	-0.912232	-0.547477	-2.63636	-1.46684	-3.35274		Q23-SCT21	CH01 iGL	431	0.141072
	1.041	-1.51415	-2.11991	-2.2204	-1.17388	-1.54457	-0.898941	-0.543881	-2.63381	-1.48206	-3.37457		Q23-SCT21	CH01 iGL	431.2	0.141042
	1.042	-1.52542	-2.11198	-2.23226	-1.19169	-1.53514	-0.895248	-0.549404	-2.63116	-1.49758	-3.38133		Q23-SCT21	CH01 iGL	431.4	0.141011
	1.043	-1.52833	-2.1118	-2.23141	-1.19977	-1.54023	-0.901503	-0.55533	-2.63517	-1.50119	-3.36801		Q23-SCT21	CH01 iGL	431.6	0.14098
	1.044	-1.52175	-2.11378	-2.22564	-1.20248	-1.54796	-0.901599	-0.546949	-2.64157	-1.49222	-3.36311		Q23-SCT21	CH01 iGL	431.8	0.140949
	1.044	-1.51444	-2.10858	-2.23294	-1.20733	-1.53282	-0.895899	-0.547607	-2.64411	-1.48733	-3.34899		Q23-SCT21	CH01 iGL	432	0.140919
	1.045	-1.51384	-2.10937	-2.23211	-1.21232	-1.52861	-0.889382	-0.554013	-2.63431	-1.48632	-3.35066		Q23-SCT21	CH01 iGL	432.2	0.140888
	1.046	-1.50927	-2.10402	-2.23157	-1.2111	-1.54098	-0.890816	-0.560133	-2.62539	-1.49638	-3.36181		Q23-SCT21	CH01 iGL	432.4	0.140857
	1.047	-1.49473	-2.12659	-2.23517	-1.20269	-1.55528	-0.894398	-0.567464	-2.62208	-1.50506	-3.37432		Q23-SCT21	CH01 iGL	432.6	0.140827
	1.048	-1.48008	-2.14634	-2.23392	-1.19526	-1.56829	-0.895503	-0.590129	-2.61728	-1.50974	-3.37811		Q23-SCT21	CH01 iGL	432.8	0.140796
	1.049	-1.48032	-2.16069	-2.24434	-1.18868	-1.57621	-0.897285	-0.612976	-2.61789	-1.51333	-3.36904		Q23-SCT21	CH01 iGL	433	0.140765
	1.049	-1.48115	-2.18569	-2.24132	-1.18234	-1.568	-0.902578	-0.633035	-2.61798	-1.50883	-3.35188		Q23-SCT21	CH01 iGL	433.2	0.140735
	1.05	-1.47646	-2.20488	-2.23116	-1.17447	-1.56456	-0.904119	-0.650878	-2.62511	-1.49943	-3.34884		Q23-SCT21	CH01 iGL	433.4	0.140704
	1.051	-1.47354	-2.21794	-2.22619	-1.17371	-1.56645	-0.906249	-0.66196	-2.6279	-1.49158	-3.35564		Q23-SCT21	CH01 iGL	433.6	0.140673
	1.052	-1.47391	-2.22367	-2.21642	-1.17928	-1.56535	-0.900193	-0.670193	-2.63349	-1.4973	-3.36192		Q23-SCT21	CH01 iGL	433.8	0.140643
	1.053	-1.47454	-2.22963	-2.19996	-1.17749	-1.57819	-0.914654	-0.672084	-2.64579	-1.50608	-3.37506		Q23-SCT21	CH01 iGL	434	0.140612
	1.054	-1.48272	-2.24121	-2.20499	-1.17698	-1.56859	-0.926297	-0.668118	-2.65804	-1.51368	-3.37919		Q23-SCT21	CH01 iGL	434.2	0.140581
	1.054	-1.49726	-2.2641	-2.21022	-1.18955	-1.55159	-0.9401	-0.666218	-2.66855	-1.51654	-3.37404		Q23-SCT21	CH01 iGL	434.4	0.140551
	1.055	-1.51956	-2.24799	-2.21967	-1.20976	-1.54586	-0.94457	-0.660438	-2.6776	-1.5207	-3.3641		Q23-SCT21	CH01 iGL	434.6	0.14052
	1.056	-1.53743	-2.23155	-2.22438	-1.22101	-1.55531	-0.942758	-0.64159	-2.68834	-1.52521	-3.36336		Q23-SCT21	CH01 iGL	434.8	0.140489
	1.057	-1.53582	-2.24692	-2.22168	-1.2203	-1.54737	-0.939	-0.619853	-2.69716	-1.52339	-3.37002		Q23-SCT21	CH01 iGL	435	0.140459
	1.058	-1.53668	-2.23449	-2.2339	-1.21139	-1.54113	-0.937529	-0.605056	-2.70224	-1.52099	-3.37404		Q23-SCT21	CH01 iGL	435.2	0.140428
	1.059	-1.54177	-2.22175	-2.24928	-1.20611	-1.54247	-0.936011	-0.577346	-2.69805	-1.5314	-3.37436		Q23-SCT21	CH01 iGL	435.4	0.140398
	1.059	-1.5446	-2.19913	-2.2611	-1.20583	-1.55485	-0.92375	-0.548258	-2.6932	-1.53983	-3.37147		Q23-SCT21	CH01 iGL	435.6	0.140367
	1.06	-1.54418	-2.1957	-2.26522	-1.20721	-1.56106	-0.922858	-0.540236	-2.69343	-1.54366	-3.36706		Q23-SCT21	CH01 iGL	435.8	0.140336
	1.061	-1.54273	-2.19533	-2.2678	-1.21665	-1.55831	-0.911535	-0.544263	-2.69722	-1.53736	-3.35211		Q23-SCT21	CH01 iGL	436	0.140306
	1.062	-1.539	-2.17767	-2.25785	-1.22558	-1.56542	-0.911252	-0.540955	-2.7002	-1.52607	-3.34159		Q23-SCT21	CH01 iGL	436.2	0.140275
	1.063	-1.53577	-2.15904	-2.25344	-1.22532	-1.57411	-0.908309	-0.541277	-2.69901	-1.52081	-3.33421		Q23-SCT21	CH01 iGL	436.4	0.140245
	1.064	-1.53503	-2.16288	-2.25146	-1.22043	-1.57357	-0.914211	-0.553672	-2.70357	-1.52129	-3.3285		Q23-SCT21	CH01 iGL	436.6	0.140214
	1.064	-1.53684	-2.17156	-2.2624	-1.21551	-1.55576	-0.917317	-0.564004	-2.71033	-1.51972	-3.31987		Q23-SCT21	CH01 iGL	436.8	0.140184
	1.065	-1.55265	-2.152	-2.26267	-1.21908	-1.55747	-0.917696	-0.570219	-2.71531	-1.52131	-3.30918		Q23-SCT21	CH01 iGL	437	0.140153
	1.066	-1.55646	-2.15151	-2.2446	-1.23309	-1.57224	-0.937212	-0.567892	-2.71879	-1.5267	-3.30508		Q23-SCT21	CH01 iGL	437.2	0.140122
	1.067	-1.55243	-2.15292	-2.22317	-1.23978	-1.57199	-0.945866	-0.575812	-2.72123	-1.52125	-3.30354		Q23-SCT21	CH01 iGL	437.4	0.140092
	1.068	-1.55612	-2.17079	-2.22016	-1.23474	-1.55797	-0.954646	-0.591741	-2.72327	-1.51735	-3.3064		Q23-SCT21	CH01 iGL	437.6	0.140061
	1.069	-1.55581	-2.17092	-2.21217	-1.22941	-1.54283	-0.959959	-0.600247	-2.71738	-1.51465	-3.30717		Q23-SCT21	CH01 iGL	437.8	0.140031
	1.069	-1.55527	-2.17676	-2.20854	-1.21831	-1.55219	-0.966245	-0.60603	-2.71112	-1.51766	-3.31587		Q23-SCT21	CH01 iGL	438	0.14
	1.07	-1.55722	-2.17251	-2.21739	-1.20722	-1.55192	-0.964979	-0.60815	-2.71351	-1.52116	-3.32659		Q23-SCT21	CH01 iGL	438.2	0.13997
	1.071	-1.55726	-2.17942	-2.23303	-1.20092	-1.53292	-0.950634	-0.607347	-2.71355	-1.51613	-3.34913		Q23-SCT21	CH01 iGL	438.4	0.139939
	1.072	-1.55448	-2.19	-2.2438	-1.1991	-1.53236	-0.933876	-0.593745	-2.6982	-1.51091	-3.36782		Q23-SCT21	CH01 iGL	438.6	0.139909
	1.073	-1.54691	-2.20271	-2.24025	-1.19901	-1.53186	-0.932705	-0.591503	-2.67561	-1.50813	-3.37758		Q23-SCT21	CH01 iGL	438.8	0.139878
	1.074	-1.53485	-2.21692	-2.234	-1.19771	-1.53342	-0.938415	-0.610143	-2.66147	-1.50666	-3.38959		Q23-SCT21	CH01 iGL	439	0.139848
	1.074	-1.53292	-2.22685	-2.2398	-1.20369	-1.52758	-0.919163	-0.618009	-2.6579	-1.50446	-3.40251		Q23-SCT21	CH01 iGL	439.2	0.139817
	1.075	-1.53689	-2.23196	-2.26073	-1.21526	-1.53238	-0.917472	-0.621723	-2.66076	-1.50183	-3.40893		Q23-SCT21	CH01 iGL	439.4	0.139787
	1.076	-1.53687	-2.22865	-2.2725	-1.22845	-1.5397	-0.913432	-0.627202	-2.66598	-1.49986	-3.40347		Q23-SCT21	CH01 iGL	439.6	0.139756
	1.077	-1.54773	-2.2187	-2.29794	-1.23376	-1.54533	-0.90999	-0.626341	-2.67564	-1.49917	-3.40149		Q23-SCT21	CH01 iGL	439.8	0.139726
	1.078	-1.56331	-2.20388	-2.32407	-1.2367	-1.53365	-0.902877	-0.622648	-2.68062	-1.49467	-3.40836		Q23-SCT21	CH01 iGL	440	0.139696
	1.078	-1.56508	-2.21453	-2.32267	-1.2451	-1.53148	-0.898694	-0.620028	-2.67583	-1.4932	-3.41709		Q23-SCT21	CH01 iGL	440.2	0.139665
	1.079	-1.55834	-2.21372	-2.31701	-1.25583	-1.53863	-0.898725	-0.612538	-2.6717	-1.50301	-3.41945		Q23-SCT21	CH01 iGL	440.4	0.139635
	1.08	-1.56075	-2.20936	-2.3119	-1.25659	-1.54217	-0.911676	-0.616043	-2.66595	-1.51151	-3.42035		Q23-SCT21	CH01 iGL	440.6	0.139604
	1.081	-1.56519	-2.19977	-2.31172	-1.25852	-1.55321	-0.918767	-0.617705	-2.66163	-1.51174	-3.42273		Q23-SCT21	CH01 iGL	440.8	0.139574
	1.082	-1.56039	-2.1967	-2.3266	-1.27027	-1.55363	-0.920194	-0.608307	-2.66417	-1.5081	-3.41778		Q23-SCT21	CH01 iGL	441	0.139543
	1.083	-1.56016	-2.1957	-2.31764	-1.27634	-1.55486	-0.925318	-0.61094	-2.66614	-1.51205	-3.40538		Q23-SCT21	CH01 iGL	441.2	0.139513
	1.083	-1.57472	-2.19797	-2.31496	-1.2808	-1.55178	-0.922899	-0.614505	-2.66569	-1.51433	-3.39334		Q23-SCT21	CH01 iGL	441.4	0.139483
	1.084	-1.58422	-2.20219	-2.30815	-1.27309	-1.54717	-0.921362	-0.616605	-2.66165	-1.51449	-3.39653		Q23-SCT21	CH01 iGL	441.6	0.139452
	1.085	-1.58292	-2.21135	-2.3006	-1.26191	-1.55882	-0.924473	-0.622189	-2.65405	-1.523	-3.40179		Q23-SCT21	CH01 iGL	441.8	0.139422
	1.086	-1.58529	-2.21441	-2.29677	-1.26445	-1.55755	-0.92776	-0.624947	-2.64816	-1.53645	-3.39541		Q23-SCT21	CH01 iGL	442	0.139391
	1.087	-1.59506	-2.2196	-2.29718	-1.26737	-1.55622	-0.929406	-0.618806	-2.64395	-1.53875	-3.38653		Q23-SCT21	CH01 iGL	442.2	0.139361
	1.088	-1.60736	-2.22429	-2.29253	-1.26346	-1.57006	-0.937463	-0.616441	-2.64566	-1.52119	-3.37291		Q23-SCT21	CH01 iGL	442.4	0.139331
	1.088	-1.61638	-2.21688	-2.29928	-1.26081	-1.55749	-0.937673	-0.616518	-2.65055	-1.50504	-3.3609		Q23-SCT21	CH01 iGL	442.6	0.1393
	1.089	-1.63065	-2.21281	-2.30834	-1.2515	-1.54889	-0.93891	-0.622411	-2.65261	-1.50867	-3.36141		Q23-SCT21	CH01 iGL	442.8	0.13927
	1.09	-1.64951	-2.21083	-2.29814	-1.23218	-1.55591	-0.941579	-0.621107	-2.64864	-1.52109	-3.3645		Q23-SCT21	CH01 iGL	443	0.13924
	1.091	-1.65576	-2.20829	-2.30423	-1.21195	-1.56725	-0.954861	-0.616083	-2.64246	-1.52126	-3.36951		Q23-SCT21	CH01 iGL	443.2	0.139209
	1.092	-1.64315	-2.20302	-2.29482	-1.19419	-1.56706	-0.96397	-0.610117	-2.64027	-1.51651	-3.37996		Q23-SCT21	CH01 iGL	443.4	0.139179
	1.093	-1.62883	-2.20468	-2.28376	-1.19301	-1.55879	-0.964903	-0.606826	-2.64192	-1.51547	-3.3864		Q23-SCT21	CH01 iGL	443.6	0.139149
	1.093	-1.62226	-2.1996	-2.2811	-1.19995	-1.54814	-0.967534	-0.604082	-2.63717	-1.50645	-3.38032		Q23-SCT21	CH01 iGL	443.8	0.139118
	1.094	-1.61089	-2.1981	-2.25672	-1.19089	-1.5547	-0.96928	-0.59373	-2.62774	-1.49747	-3.37376		Q23-SCT21	CH01 iGL	444	0.139088
	1.095	-1.60177	-2.20757	-2.25253	-1.16893	-1.56392	-0.968272	-0.598189	-2.62702	-1.49819	-3.37197		Q23-SCT21	CH01 iGL	444.2	0.139058
	1.096	-1.61175	-2.2194	-2.24152	-1.14552	-1.55576	-0.973099	-0.601571	-2.62886	-1.51236	-3.37328		Q23-SCT21	CH01 iGL	444.4	0.139027
	1.097	-1.61156	-2.23569	-2.23045	-1.13087	-1.56267	-0.980956	-0.598583	-2.63612	-1.52667	-3.36945		Q23-SCT21	CH01 iGL	444.6	0.138997
	1.098	-1.59662	-2.23273	-2.22169	-1.13491	-1.57767	-0.984713	-0.59179	-2.64346	-1.53004	-3.35929		Q23-SCT21	CH01 iGL	444.8	0.138967
	1.098	-1.5907	-2.23897	-2.22521	-1.14685	-1.5738	-0.982905	-0.580159	-2.65283	-1.5276	-3.35234		Q23-SCT21	CH01 iGL	445	0.138936
	1.099	-1.57848	-2.24929	-2.23477	-1.15491	-1.56123	-0.970128	-0.577855	-2.65392	-1.53372	-3.35137		Q23-SCT21	CH01 iGL	445.2	0.138906
	1.1	-1.57745	-2.24701	-2.24275	-1.16226	-1.57143	-0.969826	-0.577892	-2.65028	-1.54536	-3.3565		Q23-SCT21	CH01 iGL	445.4	0.138876
	1.101	-1.58621	-2.25121	-2.25863	-1.16504	-1.57958	-0.977017	-0.576938	-2.6433	-1.54917	-3.35369		Q23-SCT21	CH01 iGL	445.6	0.138846
	1.102	-1.5959	-2.2511	-2.26355	-1.16686	-1.58449	-0.976001	-0.579762	-2.6423	-1.5507	-3.35755		Q23-SCT21	CH01 iGL	445.8	0.138815
	1.103	-1.60414	-2.24471	-2.2829	-1.18174	-1.59602	-0.968708	-0.588962	-2.65288	-1.5457	-3.37263		Q23-SCT21	CH01 iGL	446	0.138785
	1.103	-1.61576	-2.23097	-2.29635	-1.20571	-1.60973	-0.973302	-0.595208	-2.65559	-1.54114	-3.3823		Q23-SCT21	CH01 iGL	446.2	0.138755
	1.104	-1.60907	-2.22037	-2.31163	-1.22573	-1.62085	-0.963688	-0.607315	-2.65971	-1.53749	-3.39327		Q23-SCT21	CH01 iGL	446.4	0.138725
	1.105	-1.60366	-2.20707	-2.31993	-1.24205	-1.63492	-0.964213	-0.61857	-2.65682	-1.5277	-3.40732		Q23-SCT21	CH01 iGL	446.6	0.138694
	1.106	-1.60674	-2.21951	-2.31494	-1.25752	-1.63738	-0.965349	-0.620449	-2.64885	-1.52361	-3.42365		Q23-SCT21	CH01 iGL	446.8	0.138664
	1.107	-1.60318	-2.22475	-2.31636	-1.26474	-1.64008	-0.972478	-0.630974	-2.63436	-1.52189	-3.44056		Q23-SCT21	CH01 iGL	447	0.138634
	1.107	-1.61198	-2.21371	-2.32698	-1.26758	-1.64777	-0.978227	-0.639413	-2.63202	-1.51317	-3.45189		Q23-SCT21	CH01 iGL	447.2	0.138604
	1.108	-1.61202	-2.22775	-2.31855	-1.26296	-1.64486	-0.97016	-0.644033	-2.63583	-1.50598	-3.45446		Q23-SCT21	CH01 iGL	447.4	0.138574
	1.109	-1.60812	-2.21437	-2.30671	-1.2553	-1.64815	-0.964682	-0.630535	-2.63387	-1.50276	-3.45963		Q23-SCT21	CH01 iGL	447.6	0.138543
	1.11	-1.59873	-2.21268	-2.3051	-1.25543	-1.64662	-0.966076	-0.609899	-2.63782	-1.49891	-3.45757		Q23-SCT21	CH01 iGL	447.8	0.138513
	1.111	-1.59404	-2.23644	-2.3113	-1.25924	-1.63339	-0.969981	-0.594881	-2.63228	-1.50627	-3.45309		Q23-SCT21	CH01 iGL	448	0.138483
	1.112	-1.58685	-2.25617	-2.30771	-1.26734	-1.62277	-0.960182	-0.600009	-2.63709	-1.50852	-3.44986		Q23-SCT21	CH01 iGL	448.2	0.138453
	1.112	-1.58652	-2.26116	-2.31018	-1.28109	-1.62101	-0.964214	-0.591999	-2.64378	-1.51336	-3.44074		Q23-SCT21	CH01 iGL	448.4	0.138423
	1.113	-1.58366	-2.26258	-2.30586	-1.28668	-1.62211	-0.950843	-0.586399	-2.64497	-1.52476	-3.43824		Q23-SCT21	CH01 iGL	448.6	0.138392
	1.114	-1.57513	-2.26236	-2.30985	-1.27728	-1.61213	-0.944322	-0.586177	-2.65129	-1.53315	-3.43944		Q23-SCT21	CH01 iGL	448.8	0.138362
	1.115	-1.57124	-2.25661	-2.31374	-1.27331	-1.61074	-0.945111	-0.588621	-2.66943	-1.54314	-3.44084		Q23-SCT21	CH01 iGL	449	0.138332
	1.116	-1.56974	-2.25697	-2.30606	-1.27689	-1.62119	-0.944233	-0.580469	-2.66703	-1.54625	-3.43258		Q23-SCT21	CH01 iGL	449.2	0.138302
	1.117	-1.56809	-2.24233	-2.3087	-1.27811	-1.62989	-0.946013	-0.575706	-2.65049	-1.54759	-3.42544		Q23-SCT21	CH01 iGL	449.4	0.138272
	1.117	-1.56723	-2.2516	-2.3136	-1.2809	-1.62926	-0.948928	-0.5877	-2.64257	-1.55506	-3.42278		Q23-SCT21	CH01 iGL	449.6	0.138242
	1.118	-1.57044	-2.2677	-2.31993	-1.28536	-1.63759	-0.961268	-0.601562	-2.64121	-1.55442	-3.42738		Q23-SCT21	CH01 iGL	449.8	0.138212
	1.119	-1.56714	-2.2708	-2.31787	-1.27921	-1.64338	-0.963819	-0.608233	-2.64522	-1.5453	-3.42163		Q23-SCT21	CH01 iGL	450	0.138181
	1.12	-1.56591	-2.25646	-2.31638	-1.26412	-1.64784	-0.986019	-0.597918	-2.6354	-1.5432	-3.42192		Q23-SCT21	CH01 iGL	450.2	0.138151
	1.121	-1.56193	-2.26635	-2.32321	-1.25284	-1.65383	-1.00271	-0.603313	-2.62051	-1.53859	-3.43032		Q23-SCT21	CH01 iGL	450.4	0.138121
	1.122	-1.57509	-2.28617	-2.3202	-1.25437	-1.64634	-1.0127	-0.607766	-2.62212	-1.53104	-3.43391		Q23-SCT21	CH01 iGL	450.6	0.138091
	1.122	-1.58167	-2.28215	-2.31727	-1.26143	-1.64601	-1.01827	-0.608263	-2.61827	-1.52302	-3.43224		Q23-SCT21	CH01 iGL	450.8	0.138061
	1.123	-1.59117	-2.29603	-2.30387	-1.26355	-1.6492	-1.01879	-0.613361	-2.59899	-1.51248	-3.43232		Q23-SCT21	CH01 iGL	451	0.138031
	1.124	-1.60231	-2.29758	-2.29937	-1.26209	-1.63779	-1.01808	-0.617592	-2.60278	-1.5126	-3.44388		Q23-SCT21	CH01 iGL	451.2	0.138001
	1.125	-1.61516	-2.31185	-2.2998	-1.26204	-1.62833	-1.02183	-0.624583	-2.60955	-1.51507	-3.44631		Q23-SCT21	CH01 iGL	451.4	0.137971
	1.126	-1.61258	-2.30742	-2.29941	-1.26173	-1.6216	-1.02976	-0.618605	-2.61498	-1.51402	-3.44941		Q23-SCT21	CH01 iGL	451.6	0.137941
	1.127	-1.60061	-2.29339	-2.29223	-1.25317	-1.62232	-1.02883	-0.618345	-2.60909	-1.52077	-3.44544		Q23-SCT21	CH01 iGL	451.8	0.137911
	1.127	-1.60546	-2.27589	-2.29174	-1.25061	-1.63283	-1.03955	-0.616338	-2.59989	-1.53888	-3.45266		Q23-SCT21	CH01 iGL	452	0.137881
	1.128	-1.60225	-2.26307	-2.28858	-1.25267	-1.62501	-1.03785	-0.616086	-2.6038	-1.55149	-3.45877		Q23-SCT21	CH01 iGL	452.2	0.137851
	1.129	-1.59504	-2.24517	-2.26554	-1.24372	-1.61745	-1.02301	-0.603599	-2.61261	-1.55999	-3.45316		Q23-SCT21	CH01 iGL	452.4	0.137821
	1.13	-1.5744	-2.23092	-2.25714	-1.23155	-1.62495	-1.01636	-0.599065	-2.60403	-1.56878	-3.44604		Q23-SCT21	CH01 iGL	452.6	0.137791
	1.131	-1.57759	-2.22702	-2.25927	-1.22292	-1.62337	-1.00056	-0.591833	-2.60384	-1.57384	-3.44236		Q23-SCT21	CH01 iGL	452.8	0.137761
	1.132	-1.57628	-2.20537	-2.26379	-1.2106	-1.61261	-0.992114	-0.578841	-2.61945	-1.57365	-3.44325		Q23-SCT21	CH01 iGL	453	0.13773
	1.132	-1.56689	-2.20472	-2.2646	-1.20493	-1.60962	-0.98792	-0.571315	-2.62199	-1.57562	-3.44263		Q23-SCT21	CH01 iGL	453.2	0.1377
	1.133	-1.55963	-2.19694	-2.26011	-1.21326	-1.61627	-0.999609	-0.560812	-2.63252	-1.57895	-3.43893		Q23-SCT21	CH01 iGL	453.4	0.13767
	1.134	-1.57072	-2.20693	-2.26485	-1.22956	-1.63146	-1.00593	-0.567313	-2.6374	-1.57905	-3.42393		Q23-SCT21	CH01 iGL	453.6	0.13764
	1.135	-1.58976	-2.21411	-2.26185	-1.24287	-1.62831	-0.999229	-0.573826	-2.6506	-1.57348	-3.41792		Q23-SCT21	CH01 iGL	453.8	0.13761
	1.136	-1.58929	-2.22915	-2.25818	-1.25719	-1.61801	-0.993021	-0.58598	-2.66228	-1.55462	-3.41781		Q23-SCT21	CH01 iGL	454	0.13758
	1.136	-1.60394	-2.2451	-2.2619	-1.26339	-1.62026	-0.985954	-0.592252	-2.66499	-1.54422	-3.42266		Q23-SCT21	CH01 iGL	454.2	0.13755
	1.137	-1.60441	-2.25422	-2.27486	-1.26725	-1.62222	-0.989743	-0.605538	-2.66153	-1.53595	-3.43773		Q23-SCT21	CH01 iGL	454.4	0.137521
	1.138	-1.61582	-2.25621	-2.2839	-1.27477	-1.6162	-0.990259	-0.606289	-2.65942	-1.53226	-3.44395		Q23-SCT21	CH01 iGL	454.6	0.137491
	1.139	-1.60981	-2.27091	-2.28214	-1.28394	-1.62179	-0.998664	-0.620885	-2.66438	-1.53501	-3.44495		Q23-SCT21	CH01 iGL	454.8	0.137461
	1.14	-1.61398	-2.28579	-2.28169	-1.30455	-1.6379	-1.00087	-0.627687	-2.65759	-1.54026	-3.4426		Q23-SCT21	CH01 iGL	455	0.137431
	1.141	-1.61954	-2.29459	-2.27908	-1.31983	-1.65318	-1.00263	-0.637257	-2.65061	-1.53439	-3.43057		Q23-SCT21	CH01 iGL	455.2	0.137401
	1.141	-1.61386	-2.30161	-2.27998	-1.32128	-1.63754	-0.989307	-0.647023	-2.64184	-1.54543	-3.43791		Q23-SCT21	CH01 iGL	455.4	0.137371
	1.142	-1.59648	-2.28877	-2.27136	-1.31148	-1.62733	-0.968474	-0.641526	-2.6369	-1.54228	-3.45524		Q23-SCT21	CH01 iGL	455.6	0.137341
	1.143	-1.59138	-2.27775	-2.27075	-1.30442	-1.62162	-0.957688	-0.628178	-2.62214	-1.54028	-3.4715		Q23-SCT21	CH01 iGL	455.8	0.137311
	1.144	-1.59232	-2.26631	-2.26656	-1.29666	-1.61706	-0.940948	-0.624362	-2.61184	-1.54052	-3.48528		Q23-SCT21	CH01 iGL	456	0.137281
	1.145	-1.58484	-2.26629	-2.25807	-1.29488	-1.61797	-0.937805	-0.628662	-2.61781	-1.54017	-3.47661		Q23-SCT21	CH01 iGL	456.2	0.137251
	1.146	-1.59483	-2.26767	-2.24873	-1.29337	-1.6246	-0.929068	-0.627155	-2.61033	-1.55157	-3.46556		Q23-SCT21	CH01 iGL	456.4	0.137221
	1.146	-1.59932	-2.26918	-2.24791	-1.285	-1.62254	-0.924419	-0.629344	-2.60585	-1.55597	-3.47192		Q23-SCT21	CH01 iGL	456.6	0.137191
	1.147	-1.61691	-2.26211	-2.24797	-1.27865	-1.62321	-0.927019	-0.622001	-2.60317	-1.54703	-3.47956		Q23-SCT21	CH01 iGL	456.8	0.137161
	1.148	-1.60929	-2.25595	-2.24389	-1.26572	-1.61923	-0.934646	-0.617214	-2.60968	-1.53917	-3.4764		Q23-SCT21	CH01 iGL	457	0.137131
	1.149	-1.5994	-2.25176	-2.24499	-1.25243	-1.60735	-0.941758	-0.617535	-2.61192	-1.55217	-3.4755		Q23-SCT21	CH01 iGL	457.2	0.137102
	1.15	-1.60918	-2.24319	-2.25391	-1.25532	-1.62027	-0.942489	-0.617092	-2.61344	-1.55067	-3.45892		Q23-SCT21	CH01 iGL	457.4	0.137072
	1.151	-1.6303	-2.25191	-2.26133	-1.26475	-1.63616	-0.947133	-0.6219	-2.62221	-1.56176	-3.4462		Q23-SCT21	CH01 iGL	457.6	0.137042
	1.151	-1.64306	-2.26883	-2.26499	-1.27212	-1.64784	-0.953866	-0.641038	-2.63268	-1.57196	-3.44214		Q23-SCT21	CH01 iGL	457.8	0.137012
	1.152	-1.64199	-2.27027	-2.26355	-1.27319	-1.65535	-0.96969	-0.647572	-2.62918	-1.57654	-3.42813		Q23-SCT21	CH01 iGL	458	0.136982
	1.153	-1.63844	-2.26052	-2.25744	-1.27428	-1.65734	-0.970319	-0.639362	-2.61362	-1.56574	-3.43552		Q23-SCT21	CH01 iGL	458.2	0.136952
	1.154	-1.64123	-2.25821	-2.25367	-1.28199	-1.6472	-0.975755	-0.638347	-2.6127	-1.55277	-3.4354		Q23-SCT21	CH01 iGL	458.4	0.136922
	1.155	-1.64045	-2.25465	-2.24082	-1.28932	-1.64631	-0.982927	-0.649517	-2.61564	-1.55243	-3.42655		Q23-SCT21	CH01 iGL	458.6	0.136893
	1.156	-1.62871	-2.24948	-2.22982	-1.28761	-1.64649	-0.989027	-0.656095	-2.61634	-1.56719	-3.42697		Q23-SCT21	CH01 iGL	458.8	0.136863
	1.156	-1.61326	-2.24416	-2.23543	-1.28709	-1.64443	-0.986797	-0.660131	-2.61124	-1.5735	-3.42469		Q23-SCT21	CH01 iGL	459	0.136833
	1.157	-1.60915	-2.23584	-2.24726	-1.2862	-1.64844	-0.984786	-0.652915	-2.61693	-1.56682	-3.41722		Q23-SCT21	CH01 iGL	459.2	0.136803
	1.158	-1.59585	-2.23684	-2.24987	-1.2786	-1.64562	-0.992676	-0.641716	-2.61792	-1.55207	-3.42202		Q23-SCT21	CH01 iGL	459.4	0.136773
	1.159	-1.58267	-2.24134	-2.24871	-1.27349	-1.63838	-1.00132	-0.632681	-2.60806	-1.5421	-3.41887		Q23-SCT21	CH01 iGL	459.6	0.136743
	1.16	-1.57963	-2.23468	-2.24044	-1.26208	-1.63678	-0.989308	-0.61317	-2.59675	-1.54055	-3.4172		Q23-SCT21	CH01 iGL	459.8	0.136714
	1.161	-1.59201	-2.23794	-2.24067	-1.25253	-1.63668	-0.990768	-0.601304	-2.59655	-1.53965	-3.41104		Q23-SCT21	CH01 iGL	460	0.136684
	1.161	-1.61138	-2.24454	-2.24568	-1.24525	-1.63804	-1.00178	-0.600155	-2.59419	-1.55847	-3.39971		Q23-SCT21	CH01 iGL	460.2	0.136654
	1.162	-1.6132	-2.25201	-2.24362	-1.25043	-1.63639	-1.00685	-0.600631	-2.59684	-1.57452	-3.39393		Q23-SCT21	CH01 iGL	460.4	0.136624
	1.163	-1.60589	-2.25415	-2.2394	-1.25058	-1.63084	-1.0119	-0.591026	-2.60058	-1.57332	-3.39054		Q23-SCT21	CH01 iGL	460.6	0.136595
	1.164	-1.60866	-2.25131	-2.24744	-1.2471	-1.62499	-1.018	-0.58099	-2.5951	-1.57395	-3.37802		Q23-SCT21	CH01 iGL	460.8	0.136565
	1.165	-1.63076	-2.2458	-2.24325	-1.25363	-1.62563	-1.02472	-0.582081	-2.59262	-1.56987	-3.36755		Q23-SCT21	CH01 iGL	461	0.136535
	1.166	-1.65074	-2.2542	-2.21879	-1.25951	-1.62949	-1.03079	-0.590033	-2.59576	-1.57178	-3.37361		Q23-SCT21	CH01 iGL	461.2	0.136505
	1.166	-1.6658	-2.26104	-2.2065	-1.25755	-1.63344	-1.02526	-0.591442	-2.60472	-1.56418	-3.37806		Q23-SCT21	CH01 iGL	461.4	0.136475
	1.167	-1.67811	-2.25916	-2.20797	-1.24837	-1.63077	-1.01888	-0.600192	-2.62083	-1.56143	-3.3805		Q23-SCT21	CH01 iGL	461.6	0.136446
	1.168	-1.67636	-2.26525	-2.21269	-1.25585	-1.62269	-1.02597	-0.613773	-2.6392	-1.5627	-3.37463		Q23-SCT21	CH01 iGL	461.8	0.136416
	1.169	-1.66703	-2.26491	-2.2171	-1.27229	-1.62299	-1.03047	-0.617721	-2.64756	-1.5756	-3.38595		Q23-SCT21	CH01 iGL	462	0.136386
	1.17	-1.65225	-2.26801	-2.21867	-1.289	-1.63221	-1.02085	-0.616124	-2.64783	-1.57584	-3.39715		Q23-SCT21	CH01 iGL	462.2	0.136357
	1.17	-1.64885	-2.26095	-2.21985	-1.29471	-1.64464	-1.02392	-0.607675	-2.64104	-1.56196	-3.40494		Q23-SCT21	CH01 iGL	462.4	0.136327
	1.171	-1.64838	-2.26121	-2.23195	-1.29839	-1.65843	-1.02387	-0.596105	-2.64091	-1.55572	-3.40736		Q23-SCT21	CH01 iGL	462.6	0.136297
	1.172	-1.64182	-2.25899	-2.24338	-1.30581	-1.66737	-1.01909	-0.585753	-2.65121	-1.55359	-3.42067		Q23-SCT21	CH01 iGL	462.8	0.136267
	1.173	-1.62749	-2.26708	-2.24427	-1.31121	-1.66701	-1.01361	-0.576922	-2.64594	-1.5503	-3.43683		Q23-SCT21	CH01 iGL	463	0.136238
	1.174	-1.61312	-2.25854	-2.24498	-1.31511	-1.66154	-1.00707	-0.581516	-2.63661	-1.54859	-3.4392		Q23-SCT21	CH01 iGL	463.2	0.136208
	1.175	-1.60786	-2.24611	-2.249	-1.31914	-1.66325	-1.00851	-0.593128	-2.6334	-1.57387	-3.44102		Q23-SCT21	CH01 iGL	463.4	0.136178
	1.175	-1.60069	-2.23404	-2.2405	-1.32765	-1.66517	-1.01245	-0.592033	-2.62474	-1.58785	-3.44919		Q23-SCT21	CH01 iGL	463.6	0.136149
	1.176	-1.60078	-2.22081	-2.22268	-1.3336	-1.67192	-1.01798	-0.587965	-2.61107	-1.59142	-3.45803		Q23-SCT21	CH01 iGL	463.8	0.136119
	1.177	-1.60672	-2.21241	-2.201	-1.33274	-1.67587	-1.02117	-0.60026	-2.61379	-1.59029	-3.45625		Q23-SCT21	CH01 iGL	464	0.136089
	1.178	-1.61046	-2.20844	-2.19238	-1.32319	-1.66565	-1.0252	-0.607019	-2.61487	-1.59129	-3.44912		Q23-SCT21	CH01 iGL	464.2	0.13606
	1.179	-1.60704	-2.21696	-2.20184	-1.30862	-1.66161	-1.02681	-0.607136	-2.61788	-1.59803	-3.44157		Q23-SCT21	CH01 iGL	464.4	0.13603
	1.18	-1.60881	-2.22305	-2.2063	-1.30109	-1.66867	-1.02427	-0.613886	-2.6134	-1.6072	-3.43957		Q23-SCT21	CH01 iGL	464.6	0.136
	1.18	-1.6107	-2.23543	-2.2009	-1.29683	-1.67928	-1.0123	-0.618389	-2.60002	-1.5969	-3.43343		Q23-SCT21	CH01 iGL	464.8	0.135971
	1.181	-1.61444	-2.2374	-2.20992	-1.28734	-1.68649	-0.999125	-0.622826	-2.60781	-1.5937	-3.42884		Q23-SCT21	CH01 iGL	465	0.135941
	1.182	-1.62711	-2.24645	-2.22546	-1.2817	-1.69026	-0.992152	-0.614151	-2.61491	-1.5919	-3.4267		Q23-SCT21	CH01 iGL	465.2	0.135912
	1.183	-1.62332	-2.25737	-2.22355	-1.27575	-1.67987	-0.990278	-0.61626	-2.60451	-1.57465	-3.42167		Q23-SCT21	CH01 iGL	465.4	0.135882
	1.184	-1.61659	-2.26852	-2.23076	-1.27025	-1.68047	-0.997305	-0.628127	-2.59943	-1.56259	-3.40865		Q23-SCT21	CH01 iGL	465.6	0.135852
	1.185	-1.60868	-2.2749	-2.24398	-1.26118	-1.68403	-0.999407	-0.637215	-2.61193	-1.55431	-3.39817		Q23-SCT21	CH01 iGL	465.8	0.135823
	1.185	-1.59074	-2.28482	-2.25879	-1.25145	-1.67827	-0.984416	-0.637984	-2.61627	-1.5455	-3.39416		Q23-SCT21	CH01 iGL	466	0.135793
	1.186	-1.58087	-2.28338	-2.26091	-1.2409	-1.67586	-0.976547	-0.640375	-2.62191	-1.53757	-3.39767		Q23-SCT21	CH01 iGL	466.2	0.135763
	1.187	-1.57835	-2.27391	-2.25146	-1.24384	-1.67595	-0.97348	-0.651668	-2.61758	-1.54029	-3.39963		Q23-SCT21	CH01 iGL	466.4	0.135734
	1.188	-1.58048	-2.27103	-2.24369	-1.2547	-1.66958	-0.969776	-0.662329	-2.61679	-1.54959	-3.40208		Q23-SCT21	CH01 iGL	466.6	0.135704
	1.189	-1.58808	-2.27031	-2.24198	-1.2585	-1.6602	-0.978783	-0.671656	-2.6138	-1.54851	-3.39972		Q23-SCT21	CH01 iGL	466.8	0.135675
	1.19	-1.59607	-2.26806	-2.24165	-1.26117	-1.65534	-1.00001	-0.670267	-2.6077	-1.54801	-3.39059		Q23-SCT21	CH01 iGL	467	0.135645
	1.19	-1.58941	-2.26374	-2.23817	-1.26326	-1.65601	-1.00807	-0.667157	-2.58629	-1.55874	-3.38693		Q23-SCT21	CH01 iGL	467.2	0.135616
	1.191	-1.58893	-2.26074	-2.23386	-1.26543	-1.66785	-1.01005	-0.664587	-2.57282	-1.56902	-3.38451		Q23-SCT21	CH01 iGL	467.4	0.135586
	1.192	-1.59859	-2.25568	-2.22221	-1.26873	-1.6723	-1.00169	-0.642594	-2.56049	-1.57978	-3.38202		Q23-SCT21	CH01 iGL	467.6	0.135557
	1.193	-1.61474	-2.25519	-2.22228	-1.27356	-1.66821	-1.00415	-0.627298	-2.54197	-1.58549	-3.37771		Q23-SCT21	CH01 iGL	467.8	0.135527
	1.194	-1.6316	-2.25716	-2.22439	-1.27411	-1.66805	-1.01795	-0.612136	-2.52962	-1.59395	-3.37698		Q23-SCT21	CH01 iGL	468	0.135497
	1.195	-1.63445	-2.25836	-2.21997	-1.27763	-1.66904	-1.02389	-0.594171	-2.527	-1.6073	-3.3734		Q23-SCT21	CH01 iGL	468.2	0.135468
	1.195	-1.63173	-2.25972	-2.21752	-1.27294	-1.66506	-1.01649	-0.577245	-2.53214	-1.61655	-3.3724		Q23-SCT21	CH01 iGL	468.4	0.135438
	1.196	-1.62692	-2.25574	-2.21818	-1.26459	-1.66	-1.01036	-0.568035	-2.5412	-1.62042	-3.36405		Q23-SCT21	CH01 iGL	468.6	0.135409
	1.197	-1.61736	-2.24932	-2.21003	-1.26851	-1.66152	-1.0053	-0.566904	-2.55521	-1.63857	-3.35858		Q23-SCT21	CH01 iGL	468.8	0.135379
	1.198	-1.60364	-2.25029	-2.19704	-1.27773	-1.6638	-0.995169	-0.565321	-2.56022	-1.6512	-3.35778		Q23-SCT21	CH01 iGL	469	0.13535
	1.199	-1.58702	-2.25312	-2.18494	-1.284	-1.66183	-0.995652	-0.563177	-2.57942	-1.64423	-3.36002		Q23-SCT21	CH01 iGL	469.2	0.13532
	1.199	-1.58473	-2.24905	-2.18165	-1.29109	-1.65945	-0.998132	-0.560598	-2.60473	-1.64104	-3.36213		Q23-SCT21	CH01 iGL	469.4	0.135291
	1.2	-1.58284	-2.25368	-2.18607	-1.3026	-1.65734	-0.997016	-0.577683	-2.61732	-1.63408	-3.37126		Q23-SCT21	CH01 iGL	469.6	0.135261
	1.201	-1.5671	-2.25135	-2.17622	-1.30632	-1.65828	-0.984156	-0.584847	-2.62096	-1.64062	-3.37749		Q23-SCT21	CH01 iGL	469.8	0.135232
	1.202	-1.55152	-2.25644	-2.15379	-1.30775	-1.66212	-0.972979	-0.591408	-2.62277	-1.64637	-3.37838		Q23-SCT21	CH01 iGL	470	0.135202
	1.203	-1.55026	-2.25441	-2.14225	-1.3207	-1.66504	-0.9703	-0.594475	-2.62345	-1.65306	-3.38378		Q23-SCT21	CH01 iGL	470.2	0.135173
	1.204	-1.5567	-2.24591	-2.14068	-1.3326	-1.67166	-0.975284	-0.603985	-2.62545	-1.64736	-3.38705		Q23-SCT21	CH01 iGL	470.4	0.135144
	1.204	-1.56048	-2.2455	-2.13255	-1.33645	-1.67177	-0.97857	-0.612054	-2.62238	-1.6276	-3.39108		Q23-SCT21	CH01 iGL	470.6	0.135114
	1.205	-1.56705	-2.25202	-2.12301	-1.33679	-1.65689	-0.983327	-0.605619	-2.61714	-1.61669	-3.39747		Q23-SCT21	CH01 iGL	470.8	0.135085
	1.206	-1.58143	-2.25531	-2.11821	-1.33476	-1.64211	-0.995638	-0.601456	-2.61482	-1.61376	-3.40856		Q23-SCT21	CH01 iGL	471	0.135055
	1.207	-1.60182	-2.2606	-2.11479	-1.33384	-1.64661	-0.997981	-0.608517	-2.6118	-1.61133	-3.41668		Q23-SCT21	CH01 iGL	471.2	0.135026
	1.208	-1.61037	-2.26778	-2.10599	-1.32713	-1.65103	-0.998937	-0.608302	-2.60154	-1.61101	-3.42121		Q23-SCT21	CH01 iGL	471.4	0.134996
	1.209	-1.6098	-2.262	-2.09205	-1.31656	-1.64272	-1.00599	-0.609768	-2.59178	-1.61457	-3.42034		Q23-SCT21	CH01 iGL	471.6	0.134967
	1.209	-1.60605	-2.25836	-2.09229	-1.31666	-1.63189	-1.00752	-0.617832	-2.5937	-1.60089	-3.41496		Q23-SCT21	CH01 iGL	471.8	0.134938
	1.21	-1.60216	-2.24105	-2.11431	-1.31617	-1.62085	-1.00809	-0.613229	-2.58812	-1.58448	-3.40582		Q23-SCT21	CH01 iGL	472	0.134908
	1.211	-1.59994	-2.23379	-2.1471	-1.30172	-1.6174	-1.00851	-0.616836	-2.57954	-1.57445	-3.39327		Q23-SCT21	CH01 iGL	472.2	0.134879
	1.212	-1.59256	-2.23398	-2.15552	-1.28858	-1.60906	-1.00404	-0.620212	-2.57211	-1.57966	-3.38684		Q23-SCT21	CH01 iGL	472.4	0.134849
	1.213	-1.58557	-2.22536	-2.16218	-1.28138	-1.60856	-1.00827	-0.619693	-2.56465	-1.58513	-3.3857		Q23-SCT21	CH01 iGL	472.6	0.13482
	1.214	-1.5823	-2.22942	-2.17947	-1.28008	-1.61736	-1.01466	-0.631387	-2.56278	-1.57737	-3.38649		Q23-SCT21	CH01 iGL	472.8	0.134791
	1.214	-1.57829	-2.22659	-2.18582	-1.27791	-1.62912	-1.00735	-0.641041	-2.56587	-1.57267	-3.38381		Q23-SCT21	CH01 iGL	473	0.134761
	1.215	-1.57384	-2.21844	-2.19112	-1.269	-1.63381	-1.00434	-0.649413	-2.56582	-1.57696	-3.37644		Q23-SCT21	CH01 iGL	473.2	0.134732
	1.216	-1.56973	-2.21617	-2.1979	-1.27786	-1.63895	-1.00735	-0.638141	-2.56459	-1.57776	-3.37134		Q23-SCT21	CH01 iGL	473.4	0.134702
	1.217	-1.57836	-2.21865	-2.20508	-1.27645	-1.65342	-1.00453	-0.629286	-2.566	-1.58259	-3.37692		Q23-SCT21	CH01 iGL	473.6	0.134673
	1.218	-1.59351	-2.22714	-2.20814	-1.27404	-1.67477	-1.00279	-0.626255	-2.56039	-1.59662	-3.38544		Q23-SCT21	CH01 iGL	473.8	0.134644
	1.219	-1.60292	-2.24127	-2.1974	-1.2814	-1.70384	-1.01329	-0.633283	-2.55902	-1.61353	-3.3878		Q23-SCT21	CH01 iGL	474	0.134614
	1.219	-1.60681	-2.25282	-2.17686	-1.28907	-1.71961	-1.01694	-0.641042	-2.56088	-1.62395	-3.39197		Q23-SCT21	CH01 iGL	474.2	0.134585
	1.22	-1.60354	-2.25931	-2.17568	-1.28755	-1.72788	-1.02164	-0.640003	-2.5589	-1.61875	-3.39747		Q23-SCT21	CH01 iGL	474.4	0.134556
	1.221	-1.598	-2.26369	-2.17433	-1.28378	-1.73521	-1.02822	-0.632849	-2.55996	-1.61596	-3.39832		Q23-SCT21	CH01 iGL	474.6	0.134526
	1.222	-1.58805	-2.25106	-2.16564	-1.27734	-1.73696	-1.02297	-0.629931	-2.55317	-1.62429	-3.39315		Q23-SCT21	CH01 iGL	474.8	0.134497
	1.223	-1.57887	-2.23906	-2.16565	-1.27041	-1.73853	-1.0194	-0.641021	-2.53697	-1.63055	-3.39391		Q23-SCT21	CH01 iGL	475	0.134468
	1.224	-1.57126	-2.22794	-2.16362	-1.27449	-1.73764	-1.02116	-0.641888	-2.52114	-1.62833	-3.40386		Q23-SCT21	CH01 iGL	475.2	0.134438
	1.224	-1.56988	-2.22194	-2.16085	-1.25985	-1.73139	-1.01577	-0.655679	-2.50838	-1.62733	-3.40036		Q23-SCT21	CH01 iGL	475.4	0.134409
	1.225	-1.56326	-2.22408	-2.16239	-1.25734	-1.71795	-1.01411	-0.666703	-2.4999	-1.62878	-3.3941		Q23-SCT21	CH01 iGL	475.6	0.13438
	1.226	-1.55275	-2.22004	-2.15909	-1.2603	-1.70075	-1.0255	-0.662161	-2.49507	-1.63184	-3.39484		Q23-SCT21	CH01 iGL	475.8	0.134351
	1.227	-1.55439	-2.2114	-2.15233	-1.25788	-1.68627	-1.02581	-0.654772	-2.48691	-1.6324	-3.39419		Q23-SCT21	CH01 iGL	476	0.134321
	1.228	-1.5548	-2.20932	-2.14703	-1.26224	-1.67954	-1.02056	-0.643927	-2.47255	-1.62551	-3.39487		Q23-SCT21	CH01 iGL	476.2	0.134292
	1.229	-1.55551	-2.21546	-2.13894	-1.26541	-1.67794	-1.00953	-0.646011	-2.4611	-1.62246	-3.39436		Q23-SCT21	CH01 iGL	476.4	0.134263
	1.229	-1.55815	-2.22166	-2.13379	-1.27388	-1.67607	-0.997893	-0.654067	-2.45012	-1.62364	-3.39285		Q23-SCT21	CH01 iGL	476.6	0.134234
	1.23	-1.56926	-2.22847	-2.12684	-1.27829	-1.67727	-0.997247	-0.655452	-2.44427	-1.62185	-3.39585		Q23-SCT21	CH01 iGL	476.8	0.134204
	1.231	-1.57627	-2.24163	-2.1132	-1.27993	-1.68102	-0.993055	-0.646573	-2.4521	-1.61644	-3.39576		Q23-SCT21	CH01 iGL	477	0.134175
	1.232	-1.57423	-2.25655	-2.10951	-1.28404	-1.68494	-0.990445	-0.636133	-2.4603	-1.61862	-3.38971		Q23-SCT21	CH01 iGL	477.2	0.134146
	1.233	-1.58004	-2.25731	-2.11502	-1.29857	-1.69427	-0.994404	-0.634857	-2.46842	-1.62319	-3.39874		Q23-SCT21	CH01 iGL	477.4	0.134117
	1.233	-1.56687	-2.24967	-2.11269	-1.30165	-1.70763	-0.998847	-0.623139	-2.48379	-1.62035	-3.40509		Q23-SCT21	CH01 iGL	477.6	0.134087
	1.234	-1.5458	-2.25564	-2.10908	-1.2922	-1.71157	-1.00231	-0.621745	-2.5023	-1.61342	-3.40027		Q23-SCT21	CH01 iGL	477.8	0.134058
	1.235	-1.52764	-2.26662	-2.11145	-1.29251	-1.70034	-1.00208	-0.623145	-2.52169	-1.60449	-3.40153		Q23-SCT21	CH01 iGL	478	0.134029
	1.236	-1.50406	-2.26674	-2.11411	-1.29517	-1.69683	-1.00358	-0.634122	-2.53942	-1.59453	-3.39782		Q23-SCT21	CH01 iGL	478.2	0.134
	1.237	-1.4913	-2.26398	-2.12331	-1.29659	-1.70075	-1.01594	-0.645931	-2.54997	-1.58296	-3.38982		Q23-SCT21	CH01 iGL	478.4	0.13397
	1.238	-1.48262	-2.23632	-2.14043	-1.28912	-1.68615	-1.02474	-0.649369	-2.5639	-1.57493	-3.39094		Q23-SCT21	CH01 iGL	478.6	0.133941
	1.238	-1.46989	-2.22402	-2.12669	-1.28075	-1.6523	-1.02915	-0.649558	-2.573	-1.56703	-3.39491		Q23-SCT21	CH01 iGL	478.8	0.133912
	1.239	-1.45877	-2.22433	-2.1229	-1.2829	-1.62533	-1.05944	-0.645989	-2.56433	-1.55559	-3.39403		Q23-SCT21	CH01 iGL	479	0.133883
	1.24	-1.45362	-2.21619	-2.12981	-1.29172	-1.6134	-1.06115	-0.640462	-2.55661	-1.55096	-3.38747		Q23-SCT21	CH01 iGL	479.2	0.133854
	1.241	-1.43406	-2.19826	-2.1406	-1.29858	-1.61266	-1.05923	-0.635298	-2.54659	-1.54972	-3.37414		Q23-SCT21	CH01 iGL	479.4	0.133825
	1.242	-1.45847	-2.18598	-2.14254	-1.29382	-1.62013	-1.06603	-0.635844	-2.48423	-1.53924	-3.35179		Q23-SCT21	CH01 iGL	479.6	0.133795
	1.243	-1.46425	-2.17525	-2.13704	-1.2857	-1.62496	-1.05749	-0.632155	-2.45838	-1.54575	-3.33427		Q23-SCT21	CH01 iGL	479.8	0.133766
	1.243	-1.47704	-2.16292	-2.13849	-1.29546	-1.63035	-1.043	-0.624395	-2.44693	-1.54328	-3.33718		Q23-SCT21	CH01 iGL	480	0.133737
	1.244	-1.48741	-2.16029	-2.12978	-1.29861	-1.63336	-1.02774	-0.618976	-2.42073	-1.54855	-3.3114		Q23-SCT21	CH01 iGL	480.2	0.133708
	1.245	-1.49288	-2.16249	-2.11317	-1.30013	-1.62699	-1.02463	-0.610191	-2.423	-1.55212	-3.30312		Q23-SCT21	CH01 iGL	480.4	0.133679
	1.246	-1.50081	-2.17053	-2.10142	-1.30366	-1.61666	-1.00626	-0.600167	-2.42786	-1.56183	-3.30407		Q23-SCT21	CH01 iGL	480.6	0.13365
	1.247	-1.51562	-2.19578	-2.09872	-1.30055	-1.62684	-0.998378	-0.591477	-2.42439	-1.55682	-3.31606		Q23-SCT21	CH01 iGL	480.8	0.133621
	1.248	-1.52734	-2.20965	-2.0854	-1.29333	-1.64616	-0.995118	-0.590386	-2.41568	-1.54825	-3.31801		Q23-SCT21	CH01 iGL	481	0.133591
	1.248	-1.51869	-2.20989	-2.07038	-1.28606	-1.65503	-0.980832	-0.597301	-2.41911	-1.54239	-3.30912		Q23-SCT21	CH01 iGL	481.2	0.133562
	1.249	-1.5157	-2.20536	-2.04939	-1.26929	-1.64977	-0.96181	-0.602859	-2.41957	-1.5312	-3.30426		Q23-SCT21	CH01 iGL	481.4	0.133533
	1.25	-1.51988	-2.20411	-2.0328	-1.26684	-1.63602	-0.955369	-0.598104	-2.41884	-1.52497	-3.30556		Q23-SCT21	CH01 iGL	481.6	0.133504
	1.251	-1.52091	-2.21193	-2.02524	-1.27794	-1.61896	-0.967571	-0.587003	-2.42472	-1.52988	-3.31396		Q23-SCT21	CH01 iGL	481.8	0.133475
	1.252	-1.50937	-2.2159	-2.01945	-1.28203	-1.61038	-0.978099	-0.575847	-2.43203	-1.54286	-3.3008		Q23-SCT21	CH01 iGL	482	0.133446
	1.253	-1.49408	-2.21209	-2.02137	-1.27537	-1.61196	-0.991205	-0.565284	-2.43413	-1.54219	-3.31324		Q23-SCT21	CH01 iGL	482.2	0.133417
	1.253	-1.48253	-2.211	-2.02873	-1.27719	-1.62295	-0.988326	-0.559625	-2.4342	-1.55011	-3.30165		Q23-SCT21	CH01 iGL	482.4	0.133388
	1.254	-1.47677	-2.20982	-2.03435	-1.28571	-1.63122	-0.988717	-0.560091	-2.41578	-1.55051	-3.28416		Q23-SCT21	CH01 iGL	482.6	0.133359
	1.255	-1.46836	-2.19168	-2.03851	-1.29186	-1.6384	-0.984161	-0.567587	-2.4222	-1.54061	-3.26756		Q23-SCT21	CH01 iGL	482.8	0.13333
	1.256	-1.46384	-2.17095	-2.03382	-1.2919	-1.63402	-0.978368	-0.566179	-2.44434	-1.54464	-3.25512		Q23-SCT21	CH01 iGL	483	0.133301
	1.257	-1.46981	-2.16116	-2.02702	-1.28772	-1.62767	-0.990065	-0.556629	-2.44693	-1.55396	-3.26994		Q23-SCT21	CH01 iGL	483.2	0.133272
	1.258	-1.46368	-2.1578	-2.02112	-1.28825	-1.62781	-1.00737	-0.550343	-2.4499	-1.56203	-3.27547		Q23-SCT21	CH01 iGL	483.4	0.133243
	1.258	-1.46137	-2.14299	-2.00418	-1.26966	-1.64315	-1.00826	-0.543857	-2.45686	-1.56065	-3.29184		Q23-SCT21	CH01 iGL	483.6	0.133213
	1.259	-1.45988	-2.10557	-1.9719	-1.21858	-1.61986	-0.998925	-0.517926	-2.46085	-1.56793	-3.29534		Q23-SCT21	CH01 iGL	483.8	0.133184
	1.26	-1.45365	-2.06413	-1.94087	-1.16062	-1.56951	-0.989673	-0.477583	-2.4607	-1.55907	-3.29798		Q23-SCT21	CH01 iGL	484	0.133155
	1.261	-1.45116	-2.02021	-1.87954	-1.09501	-1.52058	-0.958881	-0.432575	-2.45466	-1.55152	-3.29284		Q23-SCT21	CH01 iGL	484.2	0.133126
	1.262	-1.45451	-1.93504	-1.79258	-0.982244	-1.46059	-0.912843	-0.369732	-2.45322	-1.54169	-3.29125		Q23-SCT21	CH01 iGL	484.4	0.133097
	1.262	-1.44264	-1.80822	-1.67233	-0.808257	-1.37452	-0.866181	-0.26793	-2.4572	-1.52687	-3.2809		Q23-SCT21	CH01 iGL	484.6	0.13306838000000001
	1.263	-1.40156	-1.64265	-1.5245	-0.593305	-1.23105	-0.795827	-0.113266	-2.44548	-1.49804	-3.25266		Q23-SCT21	CH01 iGL	484.8	0.133039
	1.264	-1.34236	-1.46348	-1.37869	-0.336159	-1.04973	-0.681931	0.0711778	-2.38961	-1.44934	-3.23028		Q23-SCT21	CH01 iGL	485	0.13301
	1.265	-1.27348	-1.26807	-1.20434	-0.0477372	-0.846712	-0.527257	0.283164	-2.34221	-1.4001	-3.18168		Q23-SCT21	CH01 iGL	485.2	0.132981
	1.266	-1.19168	-1.04269	-1.00687	0.279244	-0.615724	-0.335321	0.536487	-2.28481	-1.33733	-3.11737		Q23-SCT21	CH01 iGL	485.4	0.132952
	1.267	-1.06072	-0.788694	-0.798962	0.623802	-0.321762	-0.105504	0.798721	-2.17827	-1.24121	-2.99934		Q23-SCT21	CH01 iGL	485.6	0.132923
	1.267	-0.895812	-0.534036	-0.591639	0.966538	-0.0290185	0.156249	1.05076	-2.04127	-1.0895	-2.85143		Q23-SCT21	CH01 iGL	485.8	0.132894
	1.268	-0.700527	-0.281864	-0.378369	1.3138	0.239049	0.444866	1.29925	-1.87009	-0.921727	-2.66482		Q23-SCT21	CH01 iGL	486	0.132866
	1.269	-0.484797	-0.0318531	-0.197357	1.63729	0.513844	0.740031	1.54145	-1.67841	-0.721434	-2.46708		Q23-SCT21	CH01 iGL	486.2	0.132837
	1.27	-0.237638	0.178038	-0.04489	1.9112	0.783959	1.01443	1.77803	-1.43891	-0.487777	-2.23518		Q23-SCT21	CH01 iGL	486.4	0.132808
	1.271	0.027829	0.346059	0.0698821	2.1271	1.02244	1.27782	1.98968	-1.15352	-0.233737	-1.96129		Q23-SCT21	CH01 iGL	486.6	0.132779
	1.272	0.282186	0.474397	0.153391	2.30565	1.23653	1.5209	2.15714	-0.854327	0.0399133	-1.66686		Q23-SCT21	CH01 iGL	486.8	0.13275
	1.272	0.513271	0.569981	0.223243	2.4294	1.40643	1.74379	2.27427	-0.579589	0.31716	-1.35771		Q23-SCT21	CH01 iGL	487	0.132721
	1.273	0.743033	0.634016	0.25904	2.50913	1.54514	1.93042	2.34969	-0.305199	0.592787	-1.03981		Q23-SCT21	CH01 iGL	487.2	0.132692
	1.274	0.953683	0.656089	0.260579	2.52964	1.62665	2.08603	2.38265	-0.0485616	0.879918	-0.747542		Q23-SCT21	CH01 iGL	487.4	0.132663
	1.275	1.11861	0.634745	0.23329	2.51191	1.6498	2.19325	2.38876	0.163338	1.1184	-0.490815		Q23-SCT21	CH01 iGL	487.6	0.132634
	1.276	1.2391	0.583248	0.180785	2.46351	1.63295	2.23547	2.36768	0.340154	1.31656	-0.293042		Q23-SCT21	CH01 iGL	487.8	0.132605
	1.277	1.31434	0.509241	0.116966	2.37701	1.59362	2.2281	2.32947	0.484372	1.47659	-0.131447		Q23-SCT21	CH01 iGL	488	0.132576
	1.277	1.3652	0.419663	0.0505293	2.27716	1.52713	2.19012	2.27766	0.60696	1.59701	0.00694866		Q23-SCT21	CH01 iGL	488.2	0.132547
	1.278	1.38795	0.308805	-0.0151026	2.17615	1.4415	2.13182	2.19129	0.677031	1.67833	0.105563		Q23-SCT21	CH01 iGL	488.4	0.132518
	1.279	1.36596	0.190795	-0.089473	2.06185	1.32289	2.08214	2.08378	0.688229	1.72069	0.141715		Q23-SCT21	CH01 iGL	488.6	0.13249
	1.28	1.30931	0.0765214	-0.174569	1.92979	1.18667	2.0146	1.96316	0.653664	1.72265	0.124337		Q23-SCT21	CH01 iGL	488.8	0.132461
	1.281	1.23667	-0.0332314	-0.256256	1.78911	1.07251	1.91557	1.84872	0.604807	1.68829	0.0867036		Q23-SCT21	CH01 iGL	489	0.132432
	1.282	1.14486	-0.146519	-0.340415	1.64033	0.943738	1.79878	1.7303	0.535564	1.63198	0.0225908		Q23-SCT21	CH01 iGL	489.2	0.132403
	1.282	1.03526	-0.253607	-0.425324	1.50161	0.805543	1.66088	1.60587	0.465423	1.54325	-0.0575408		Q23-SCT21	CH01 iGL	489.4	0.132374
	1.283	0.92347	-0.353352	-0.504157	1.36661	0.681434	1.51976	1.48463	0.385436	1.45614	-0.1582		Q23-SCT21	CH01 iGL	489.6	0.132345
	1.284	0.816259	-0.448089	-0.578455	1.2196	0.559151	1.39262	1.37471	0.284948	1.3516	-0.260063		Q23-SCT21	CH01 iGL	489.8	0.132316
	1.285	0.706312	-0.539975	-0.658797	1.08167	0.442209	1.25935	1.27167	0.175987	1.23664	-0.36442		Q23-SCT21	CH01 iGL	490	0.132288
	1.286	0.59227	-0.632253	-0.736959	0.957281	0.331428	1.13229	1.1664	0.0527785	1.10477	-0.484897		Q23-SCT21	CH01 iGL	490.2	0.132259
	1.287	0.470399	-0.723571	-0.808616	0.833891	0.227605	1.00739	1.07249	-0.0732937	0.970204	-0.615038		Q23-SCT21	CH01 iGL	490.4	0.13223
	1.287	0.348383	-0.804158	-0.885953	0.714769	0.135448	0.888933	0.98276	-0.198755	0.833772	-0.746071		Q23-SCT21	CH01 iGL	490.6	0.132201
	1.288	0.241285	-0.879866	-0.948316	0.593271	0.0387786	0.77477	0.903022	-0.309515	0.696416	-0.869069		Q23-SCT21	CH01 iGL	490.8	0.132172
	1.289	0.138634	-0.957602	-1.02061	0.486156	-0.0787272	0.675931	0.82437	-0.418673	0.575766	-0.993618		Q23-SCT21	CH01 iGL	491	0.132144
	1.29	0.0414563	-1.02843	-1.08119	0.389315	-0.167171	0.586912	0.761756	-0.519234	0.478143	-1.11684		Q23-SCT21	CH01 iGL	491.2	0.132115
	1.291	-0.0399179	-1.09212	-1.1279	0.296324	-0.242137	0.505794	0.701932	-0.617139	0.377778	-1.23308		Q23-SCT21	CH01 iGL	491.4	0.132086
	1.291	-0.112623	-1.15616	-1.18227	0.208109	-0.337308	0.422706	0.63957	-0.716324	0.279568	-1.35174		Q23-SCT21	CH01 iGL	491.6	0.132057
	1.292	-0.193258	-1.21502	-1.23112	0.124112	-0.429136	0.338919	0.569886	-0.809169	0.187807	-1.46546		Q23-SCT21	CH01 iGL	491.8	0.132028
	1.293	-0.269247	-1.26911	-1.27401	0.0517317	-0.499541	0.276432	0.505074	-0.899256	0.0944373	-1.56783		Q23-SCT21	CH01 iGL	492	0.132
	1.294	-0.333883	-1.3161	-1.31219	-0.0140702	-0.560674	0.216357	0.449008	-0.977265	0.0151233	-1.65953		Q23-SCT21	CH01 iGL	492.2	0.131971
	1.295	-0.394875	-1.34221	-1.35051	-0.0812226	-0.608857	0.158461	0.392605	-1.05531	-0.0552636	-1.75489		Q23-SCT21	CH01 iGL	492.4	0.131942
	1.296	-0.455936	-1.36622	-1.3835	-0.143909	-0.656879	0.0995506	0.341083	-1.12831	-0.119629	-1.8378		Q23-SCT21	CH01 iGL	492.6	0.131913
	1.296	-0.516285	-1.3982	-1.42497	-0.19573	-0.692944	0.0484589	0.296446	-1.20697	-0.18552	-1.90882		Q23-SCT21	CH01 iGL	492.8	0.131885
	1.297	-0.565157	-1.43729	-1.43816	-0.252998	-0.732717	-0.00558089	0.25667	-1.26969	-0.258335	-1.97419		Q23-SCT21	CH01 iGL	493	0.131856
	1.298	-0.6103	-1.47078	-1.45819	-0.306866	-0.782076	-0.063465	0.211936	-1.33225	-0.330079	-2.03107		Q23-SCT21	CH01 iGL	493.2	0.131827
	1.299	-0.655224	-1.50547	-1.48424	-0.357671	-0.818881	-0.110699	0.172922	-1.39308	-0.396783	-2.0828		Q23-SCT21	CH01 iGL	493.4	0.131798
	1.3	-0.69303	-1.52735	-1.5072	-0.404951	-0.836367	-0.143307	0.140012	-1.44507	-0.45706	-2.12943		Q23-SCT21	CH01 iGL	493.6	0.13177
	1.301	-0.724994	-1.55021	-1.52801	-0.432225	-0.846429	-0.160876	0.116989	-1.49682	-0.514886	-2.1659		Q23-SCT21	CH01 iGL	493.8	0.131741
	1.301	-0.757753	-1.58191	-1.55273	-0.46227	-0.870427	-0.172313	0.0848713	-1.54752	-0.575687	-2.21705		Q23-SCT21	CH01 iGL	494	0.131712
	1.302	-0.792542	-1.60271	-1.57331	-0.495757	-0.899101	-0.19762	0.0527398	-1.60305	-0.631979	-2.27803		Q23-SCT21	CH01 iGL	494.2	0.131684
	1.303	-0.825976	-1.61686	-1.59461	-0.522091	-0.931722	-0.221259	0.0268689	-1.65309	-0.681921	-2.32457		Q23-SCT21	CH01 iGL	494.4	0.131655
	1.304	-0.848967	-1.63813	-1.61027	-0.548434	-0.960167	-0.251382	0.011763	-1.69363	-0.722332	-2.36115		Q23-SCT21	CH01 iGL	494.6	0.131626
	1.305	-0.866606	-1.6633	-1.61991	-0.572969	-0.990136	-0.278307	-0.0110163	-1.71712	-0.75299	-2.3994		Q23-SCT21	CH01 iGL	494.8	0.131597
	1.306	-0.892147	-1.67217	-1.64108	-0.5919	-1.0195	-0.311482	-0.0412356	-1.74767	-0.779015	-2.44292		Q23-SCT21	CH01 iGL	495	0.131569
	1.306	-0.917946	-1.68165	-1.66581	-0.609718	-1.03703	-0.339035	-0.0693155	-1.77835	-0.81033	-2.49402		Q23-SCT21	CH01 iGL	495.2	0.13154
	1.307	-0.931133	-1.69439	-1.68035	-0.622655	-1.0672	-0.373648	-0.0902272	-1.80459	-0.838708	-2.54377		Q23-SCT21	CH01 iGL	495.4	0.131511
	1.308	-0.9449	-1.71549	-1.70871	-0.640691	-1.09696	-0.403205	-0.108337	-1.82841	-0.863524	-2.57681		Q23-SCT21	CH01 iGL	495.6	0.131483
	1.309	-0.966935	-1.73293	-1.72648	-0.670628	-1.12929	-0.429002	-0.124817	-1.84599	-0.881323	-2.61037		Q23-SCT21	CH01 iGL	495.8	0.131454
	1.31	-0.979892	-1.74125	-1.73901	-0.698205	-1.16423	-0.466573	-0.137121	-1.86712	-0.891382	-2.63887		Q23-SCT21	CH01 iGL	496	0.131426
	1.311	-0.982825	-1.76181	-1.75094	-0.721953	-1.18844	-0.501999	-0.152893	-1.88511	-0.904655	-2.65639		Q23-SCT21	CH01 iGL	496.2	0.131397
	1.311	-0.986887	-1.78971	-1.7577	-0.743492	-1.20937	-0.534919	-0.16079	-1.89989	-0.918197	-2.67505		Q23-SCT21	CH01 iGL	496.4	0.131368
	1.312	-0.994307	-1.81084	-1.76247	-0.763623	-1.2272	-0.549156	-0.165881	-1.92284	-0.937265	-2.6974		Q23-SCT21	CH01 iGL	496.6	0.13134
	1.313	-0.997446	-1.82984	-1.77743	-0.778532	-1.24634	-0.566516	-0.174218	-1.95041	-0.961295	-2.71711		Q23-SCT21	CH01 iGL	496.8	0.131311
	1.314	-0.99708	-1.84319	-1.79353	-0.803142	-1.26504	-0.571469	-0.179191	-1.97538	-0.994604	-2.73949		Q23-SCT21	CH01 iGL	497	0.131282
	1.315	-0.995397	-1.85193	-1.79939	-0.826002	-1.29228	-0.575615	-0.179157	-1.99188	-1.02064	-2.75602		Q23-SCT21	CH01 iGL	497.2	0.131254
	1.316	-1.00175	-1.85744	-1.81377	-0.846301	-1.3122	-0.561841	-0.180145	-2.00742	-1.05156	-2.76236		Q23-SCT21	CH01 iGL	497.4	0.131225
	1.316	-1.01428	-1.86794	-1.80278	-0.865544	-1.3288	-0.561513	-0.202245	-2.03374	-1.0731	-2.76901		Q23-SCT21	CH01 iGL	497.6	0.131197
	1.317	-1.01833	-1.87858	-1.79673	-0.884115	-1.34553	-0.57822	-0.234511	-2.06212	-1.08742	-2.78569		Q23-SCT21	CH01 iGL	497.8	0.131168
	1.318	-1.02483	-1.88722	-1.78674	-0.888941	-1.35815	-0.5785	-0.264997	-2.08276	-1.09835	-2.80061		Q23-SCT21	CH01 iGL	498	0.131139
	1.319	-1.03827	-1.89333	-1.78624	-0.893398	-1.37076	-0.574179	-0.276747	-2.11134	-1.11247	-2.81138		Q23-SCT21	CH01 iGL	498.2	0.131111
	1.32	-1.04767	-1.88876	-1.7913	-0.899798	-1.37217	-0.575755	-0.286843	-2.14419	-1.13013	-2.82211		Q23-SCT21	CH01 iGL	498.4	0.131082
	1.321	-1.05181	-1.88238	-1.80444	-0.902604	-1.37225	-0.587192	-0.307227	-2.16178	-1.14651	-2.83257		Q23-SCT21	CH01 iGL	498.6	0.131054
	1.321	-1.05994	-1.87315	-1.81144	-0.915625	-1.37481	-0.598059	-0.319659	-2.16835	-1.15771	-2.84303		Q23-SCT21	CH01 iGL	498.8	0.131025
	1.322	-1.06538	-1.85669	-1.81169	-0.924188	-1.37422	-0.614685	-0.335339	-2.18066	-1.15817	-2.84992		Q23-SCT21	CH01 iGL	499	0.130997
	1.323	-1.06816	-1.86141	-1.81651	-0.926821	-1.3797	-0.630238	-0.363621	-2.20177	-1.16599	-2.85782		Q23-SCT21	CH01 iGL	499.2	0.130968
	1.324	-1.07937	-1.87757	-1.82388	-0.934658	-1.39251	-0.656125	-0.391627	-2.2179	-1.1698	-2.8712		Q23-SCT21	CH01 iGL	499.4	0.130939
	1.325	-1.092	-1.89046	-1.84516	-0.945822	-1.41501	-0.680192	-0.396433	-2.22594	-1.17401	-2.89139		Q23-SCT21	CH01 iGL	499.6	0.130911
	1.325	-1.10044	-1.89484	-1.87922	-0.950849	-1.4301	-0.691261	-0.385287	-2.23413	-1.18527	-2.91027		Q23-SCT21	CH01 iGL	499.8	0.130882
	1.326	-1.10375	-1.8994	-1.90539	-0.949625	-1.43645	-0.707651	-0.3764	-2.23881	-1.19619	-2.92334		Q23-SCT21	CH01 iGL	500	0.130854
	1.327	-1.10491	-1.90136	-1.90988	-0.956969	-1.43857	-0.717926	-0.372149	-2.2293	-1.20026	-2.93438		Q23-SCT21	CH01 iGL	500.2	0.130825
	1.328	-1.10313	-1.91132	-1.91297	-0.965761	-1.44572	-0.724683	-0.376435	-2.21925	-1.20473	-2.94968		Q23-SCT21	CH01 iGL	500.4	0.130797
	1.329	-1.09913	-1.93291	-1.90376	-0.973796	-1.45942	-0.724704	-0.380986	-2.22297	-1.21613	-2.9669		Q23-SCT21	CH01 iGL	500.6	0.130768
	1.33	-1.09147	-1.95471	-1.89104	-0.978946	-1.47324	-0.720344	-0.385186	-2.23149	-1.23055	-2.9847		Q23-SCT21	CH01 iGL	500.8	0.13074
	1.33	-1.09443	-1.98581	-1.89931	-0.990673	-1.47957	-0.72001	-0.383646	-2.23164	-1.24469	-3.00215		Q23-SCT21	CH01 iGL	501	0.130711
	1.331	-1.09686	-2.00526	-1.89803	-1.01232	-1.47526	-0.725219	-0.372644	-2.23182	-1.2476	-3.01676		Q23-SCT21	CH01 iGL	501.2	0.130683
	1.332	-1.07536	-1.99398	-1.88008	-1.0241	-1.47087	-0.731562	-0.364482	-2.24318	-1.24577	-3.02736		Q23-SCT21	CH01 iGL	501.4	0.130654
	1.333	-1.04751	-1.9888	-1.86967	-1.01873	-1.45207	-0.730242	-0.358118	-2.25969	-1.24635	-3.03139		Q23-SCT21	CH01 iGL	501.6	0.130626
	1.334	-1.03371	-1.99353	-1.84531	-1.01111	-1.42971	-0.725377	-0.358655	-2.27748	-1.25081	-3.03899		Q23-SCT21	CH01 iGL	501.8	0.130597
	1.335	-1.03315	-1.9979	-1.82736	-1.02611	-1.43498	-0.720376	-0.352571	-2.29461	-1.25178	-3.05494		Q23-SCT21	CH01 iGL	502	0.130569
	1.335	-1.03643	-2.0002	-1.82345	-1.03769	-1.44368	-0.723736	-0.357516	-2.30901	-1.24867	-3.06931		Q23-SCT21	CH01 iGL	502.2	0.130541
	1.336	-1.0392	-2.00579	-1.82023	-1.04845	-1.45848	-0.733785	-0.362344	-2.31762	-1.24675	-3.0692		Q23-SCT21	CH01 iGL	502.4	0.130512
	1.337	-1.03796	-1.99887	-1.83055	-1.06464	-1.47196	-0.744016	-0.361278	-2.31932	-1.24405	-3.06524		Q23-SCT21	CH01 iGL	502.6	0.130484
	1.338	-1.04128	-1.99037	-1.8609	-1.07547	-1.47924	-0.751593	-0.360858	-2.32324	-1.24507	-3.07027		Q23-SCT21	CH01 iGL	502.8	0.130455
	1.339	-1.04111	-1.99043	-1.86862	-1.07423	-1.4931	-0.748969	-0.364697	-2.32557	-1.2463	-3.07346		Q23-SCT21	CH01 iGL	503	0.130427
	1.34	-1.0316	-1.98815	-1.87488	-1.07291	-1.51625	-0.742458	-0.367261	-2.32375	-1.24561	-3.07641		Q23-SCT21	CH01 iGL	503.2	0.130398
	1.34	-1.03069	-2.00189	-1.91384	-1.07131	-1.52511	-0.74517	-0.367759	-2.31504	-1.24271	-3.08772		Q23-SCT21	CH01 iGL	503.4	0.13037
	1.341	-1.03319	-2.00292	-1.92582	-1.07624	-1.53565	-0.751218	-0.372978	-2.30557	-1.2431	-3.10033		Q23-SCT21	CH01 iGL	503.6	0.130342
	1.342	-1.02405	-2.00195	-1.94765	-1.09587	-1.55999	-0.76517	-0.371082	-2.2933	-1.24932	-3.09918		Q23-SCT21	CH01 iGL	503.8	0.130313
	1.343	-1.0091	-2.00335	-1.94694	-1.11646	-1.55639	-0.780545	-0.358315	-2.27671	-1.26749	-3.08944		Q23-SCT21	CH01 iGL	504	0.130285
	1.344	-0.992744	-2.01197	-1.94144	-1.12675	-1.56	-0.787168	-0.347424	-2.27093	-1.29156	-3.08804		Q23-SCT21	CH01 iGL	504.2	0.130256
	1.345	-0.976859	-2.00928	-1.9451	-1.12446	-1.56131	-0.788838	-0.343921	-2.27812	-1.30358	-3.09987		Q23-SCT21	CH01 iGL	504.4	0.130228
	1.345	-0.963287	-2.01539	-1.94555	-1.12137	-1.55631	-0.792572	-0.350523	-2.28427	-1.30725	-3.10381		Q23-SCT21	CH01 iGL	504.6	0.1302
	1.346	-0.952562	-2.01501	-1.9387	-1.12409	-1.56027	-0.801233	-0.359016	-2.27993	-1.30756	-3.09304		Q23-SCT21	CH01 iGL	504.8	0.130171
	1.347	-0.937978	-2.01086	-1.93144	-1.13108	-1.5543	-0.817094	-0.361098	-2.28335	-1.30989	-3.08956		Q23-SCT21	CH01 iGL	505	0.130143
	1.348	-0.928154	-2.00819	-1.93865	-1.13837	-1.54706	-0.830203	-0.362285	-2.28916	-1.31849	-3.09006		Q23-SCT21	CH01 iGL	505.2	0.130114
	1.349	-0.91972	-2.01997	-1.92401	-1.15175	-1.53163	-0.833151	-0.362332	-2.29715	-1.33127	-3.08245		Q23-SCT21	CH01 iGL	505.4	0.130086
	1.35	-0.918469	-2.03212	-1.91752	-1.16719	-1.52734	-0.838785	-0.369083	-2.29992	-1.33219	-3.07622		Q23-SCT21	CH01 iGL	505.6	0.130058
	1.35	-0.912852	-2.04052	-1.90778	-1.17316	-1.52045	-0.841983	-0.380165	-2.30126	-1.33402	-3.08445		Q23-SCT21	CH01 iGL	505.8	0.130029
	1.351	-0.908727	-2.04767	-1.91954	-1.16729	-1.51912	-0.841686	-0.414342	-2.31466	-1.33911	-3.09362		Q23-SCT21	CH01 iGL	506	0.130001
	1.352	-0.905414	-2.04297	-1.93517	-1.15943	-1.51449	-0.844593	-0.43685	-2.33113	-1.33445	-3.09454		Q23-SCT21	CH01 iGL	506.2	0.129973
	1.353	-0.906023	-2.05357	-1.94219	-1.16513	-1.51512	-0.845634	-0.441337	-2.33579	-1.33848	-3.09832		Q23-SCT21	CH01 iGL	506.4	0.129944
	1.354	-0.903408	-2.0705	-1.94166	-1.17228	-1.52567	-0.84915	-0.441552	-2.33867	-1.34605	-3.1051		Q23-SCT21	CH01 iGL	506.6	0.129916
	1.354	-0.891754	-2.08364	-1.93869	-1.17849	-1.53106	-0.849135	-0.435669	-2.35181	-1.34513	-3.10652		Q23-SCT21	CH01 iGL	506.8	0.129888
	1.355	-0.885524	-2.09689	-1.94797	-1.18374	-1.54317	-0.848308	-0.444496	-2.36371	-1.34066	-3.11141		Q23-SCT21	CH01 iGL	507	0.129859
	1.356	-0.876934	-2.10791	-1.95443	-1.17236	-1.55537	-0.85613	-0.458215	-2.36677	-1.33949	-3.12781		Q23-SCT21	CH01 iGL	507.2	0.129831
	1.357	-0.869701	-2.10516	-1.95875	-1.15524	-1.57542	-0.860614	-0.469926	-2.36537	-1.33611	-3.14586		Q23-SCT21	CH01 iGL	507.4	0.129803
	1.358	-0.857267	-2.10825	-1.96204	-1.14928	-1.58851	-0.852958	-0.462188	-2.3673	-1.34157	-3.16556		Q23-SCT21	CH01 iGL	507.6	0.129775
	1.359	-0.851189	-2.1133	-1.96991	-1.14851	-1.59648	-0.850875	-0.459344	-2.3665	-1.34468	-3.17102		Q23-SCT21	CH01 iGL	507.8	0.129746
	1.359	-0.835091	-2.11153	-1.97642	-1.15178	-1.6081	-0.857072	-0.450881	-2.36718	-1.33646	-3.17531		Q23-SCT21	CH01 iGL	508	0.129718
	1.36	-0.810942	-2.10516	-1.98987	-1.1543	-1.61089	-0.866709	-0.449314	-2.36198	-1.3421	-3.17881		Q23-SCT21	CH01 iGL	508.2	0.12969
	1.361	-0.801036	-2.10219	-1.99953	-1.15091	-1.6081	-0.882411	-0.449591	-2.36014	-1.35262	-3.17356		Q23-SCT21	CH01 iGL	508.4	0.129662
	1.362	-0.781235	-2.097	-2.00535	-1.14585	-1.60255	-0.890516	-0.448916	-2.36446	-1.36378	-3.16954		Q23-SCT21	CH01 iGL	508.6	0.129633
	1.363	-0.779198	-2.09321	-2.00675	-1.13334	-1.58837	-0.894736	-0.456576	-2.3646	-1.37677	-3.17916		Q23-SCT21	CH01 iGL	508.8	0.129605
	1.364	-0.776836	-2.08453	-2.00054	-1.11996	-1.57919	-0.896099	-0.452961	-2.36375	-1.38342	-3.17902		Q23-SCT21	CH01 iGL	509	0.129577
	1.364	-0.777904	-2.069	-1.98429	-1.11919	-1.57498	-0.888787	-0.447738	-2.37296	-1.38366	-3.16644		Q23-SCT21	CH01 iGL	509.2	0.129549
	1.365	-0.781122	-2.0602	-1.97706	-1.12404	-1.57571	-0.888112	-0.445073	-2.38419	-1.38949	-3.15699		Q23-SCT21	CH01 iGL	509.4	0.12952
	1.366	-0.773956	-2.05127	-1.98568	-1.12165	-1.57673	-0.892518	-0.450121	-2.39447	-1.40039	-3.14797		Q23-SCT21	CH01 iGL	509.6	0.129492
	1.367	-0.76485	-2.04452	-1.97761	-1.1101	-1.57844	-0.892449	-0.456366	-2.40755	-1.40889	-3.14834		Q23-SCT21	CH01 iGL	509.8	0.129464
	1.368	-0.760394	-2.04901	-1.95862	-1.10106	-1.58632	-0.892623	-0.454927	-2.40522	-1.41926	-3.14432		Q23-SCT21	CH01 iGL	510	0.129436
	1.369	-0.765889	-2.06232	-1.96052	-1.10611	-1.60091	-0.89552	-0.448401	-2.40081	-1.43194	-3.14243		Q23-SCT21	CH01 iGL	510.2	0.129407
	1.369	-0.750305	-2.06955	-1.96894	-1.1151	-1.61151	-0.892267	-0.452024	-2.39516	-1.43531	-3.14462		Q23-SCT21	CH01 iGL	510.4	0.129379
	1.37	-0.752714	-2.0526	-1.97359	-1.12014	-1.61889	-0.889046	-0.453899	-2.38715	-1.43069	-3.15324		Q23-SCT21	CH01 iGL	510.6	0.129351
	1.371	-0.742601	-2.04968	-1.97179	-1.12397	-1.62598	-0.890104	-0.445663	-2.38392	-1.43355	-3.16296		Q23-SCT21	CH01 iGL	510.8	0.129323
	1.372	-0.721794	-2.05676	-1.98282	-1.12907	-1.64489	-0.899528	-0.436163	-2.39194	-1.43775	-3.16806		Q23-SCT21	CH01 iGL	511	0.129295
	1.373	-0.693998	-2.07382	-2.00453	-1.1347	-1.64671	-0.905123	-0.425655	-2.39551	-1.43795	-3.17314		Q23-SCT21	CH01 iGL	511.2	0.129267
	1.374	-0.681441	-2.07398	-2.0197	-1.14385	-1.64281	-0.905343	-0.419408	-2.39298	-1.44549	-3.17851		Q23-SCT21	CH01 iGL	511.4	0.129238
	1.374	-0.675095	-2.07987	-2.02358	-1.1495	-1.65065	-0.91305	-0.416111	-2.38355	-1.45085	-3.18463		Q23-SCT21	CH01 iGL	511.6	0.12921
	1.375	-0.668546	-2.08873	-2.03764	-1.15874	-1.64822	-0.918885	-0.411299	-2.37821	-1.45773	-3.18498		Q23-SCT21	CH01 iGL	511.8	0.129182
	1.376	-0.648948	-2.08495	-2.059	-1.17573	-1.64224	-0.924204	-0.405714	-2.38431	-1.45173	-3.19244		Q23-SCT21	CH01 iGL	512	0.129154
	1.377	-0.626465	-2.07721	-2.049	-1.18553	-1.63363	-0.922604	-0.416448	-2.39136	-1.43048	-3.20368		Q23-SCT21	CH01 iGL	512.2	0.129126
	1.378	-0.614164	-2.06254	-2.03903	-1.19104	-1.62797	-0.908362	-0.412907	-2.39141	-1.41339	-3.20639		Q23-SCT21	CH01 iGL	512.4	0.129098
	1.379	-0.608247	-2.06477	-2.03639	-1.19705	-1.62706	-0.897139	-0.402329	-2.39521	-1.40577	-3.21126		Q23-SCT21	CH01 iGL	512.6	0.129069
	1.379	-0.592885	-2.0614	-2.05636	-1.2069	-1.63136	-0.901082	-0.405255	-2.41346	-1.39404	-3.21175		Q23-SCT21	CH01 iGL	512.8	0.129041
	1.38	-0.586463	-2.04637	-2.05539	-1.22075	-1.61769	-0.902741	-0.416951	-2.42391	-1.38962	-3.21522		Q23-SCT21	CH01 iGL	513	0.129013
	1.381	-0.597184	-2.03739	-2.03561	-1.23089	-1.61566	-0.901715	-0.429856	-2.44055	-1.39427	-3.22776		Q23-SCT21	CH01 iGL	513.2	0.128985
	1.382	-0.586399	-2.04833	-2.01519	-1.23147	-1.62429	-0.905678	-0.442113	-2.46032	-1.38472	-3.22883		Q23-SCT21	CH01 iGL	513.4	0.128957
	1.383	-0.564483	-2.04521	-2.01058	-1.23131	-1.62159	-0.90601	-0.455668	-2.47945	-1.37962	-3.22658		Q23-SCT21	CH01 iGL	513.6	0.128929
	1.383	-0.546026	-2.03367	-1.99933	-1.22406	-1.6289	-0.91284	-0.467657	-2.48682	-1.37223	-3.23662		Q23-SCT21	CH01 iGL	513.8	0.128901
	1.384	-0.537998	-2.02724	-1.99678	-1.20663	-1.63136	-0.914666	-0.476585	-2.49477	-1.3703	-3.23116		Q23-SCT21	CH01 iGL	514	0.128873
	1.385	-0.528363	-2.036	-2.00427	-1.19767	-1.6429	-0.915522	-0.476713	-2.50019	-1.38031	-3.23175		Q23-SCT21	CH01 iGL	514.2	0.128845
	1.386	-0.50987	-2.03768	-2.01489	-1.1928	-1.65035	-0.925357	-0.481765	-2.51089	-1.38923	-3.2367		Q23-SCT21	CH01 iGL	514.4	0.128817
	1.387	-0.494188	-2.05425	-2.02724	-1.18362	-1.65428	-0.936021	-0.49232	-2.51569	-1.40014	-3.23585		Q23-SCT21	CH01 iGL	514.6	0.128788
	1.388	-0.473509	-2.06399	-2.02065	-1.18312	-1.66416	-0.936412	-0.487305	-2.50949	-1.40889	-3.22734		Q23-SCT21	CH01 iGL	514.8	0.12876
	1.388	-0.445206	-2.08374	-2.02942	-1.17527	-1.67643	-0.930347	-0.482721	-2.50358	-1.4083	-3.2194		Q23-SCT21	CH01 iGL	515	0.128732
	1.389	-0.431019	-2.09033	-2.03334	-1.16405	-1.68348	-0.931062	-0.479072	-2.48716	-1.41302	-3.20702		Q23-SCT21	CH01 iGL	515.2	0.128704
	1.39	-0.427714	-2.08536	-2.04457	-1.16971	-1.67972	-0.934696	-0.473659	-2.47076	-1.41653	-3.19715		Q23-SCT21	CH01 iGL	515.4	0.128676
	1.391	-0.414328	-2.09182	-2.04726	-1.18457	-1.67707	-0.939075	-0.47192	-2.4692	-1.42084	-3.1851		Q23-SCT21	CH01 iGL	515.6	0.128648
	1.392	-0.411179	-2.10198	-2.05834	-1.20493	-1.67487	-0.938032	-0.463312	-2.479	-1.42147	-3.17376		Q23-SCT21	CH01 iGL	515.8	0.12862
	1.393	-0.402237	-2.10617	-2.06469	-1.22075	-1.67581	-0.939678	-0.455449	-2.48397	-1.42903	-3.1768		Q23-SCT21	CH01 iGL	516	0.128592
	1.393	-0.397559	-2.10683	-2.06782	-1.22365	-1.66854	-0.949558	-0.44608	-2.48734	-1.43572	-3.17013		Q23-SCT21	CH01 iGL	516.2	0.128564
	1.394	-0.39683	-2.11468	-2.06364	-1.22648	-1.65999	-0.950668	-0.450045	-2.50297	-1.43638	-3.1691		Q23-SCT21	CH01 iGL	516.4	0.128536
	1.395	-0.383096	-2.10899	-2.05557	-1.22842	-1.65851	-0.940182	-0.462002	-2.50227	-1.4268	-3.16691		Q23-SCT21	CH01 iGL	516.6	0.128508
	1.396	-0.377835	-2.12126	-2.0446	-1.21878	-1.6472	-0.931937	-0.473881	-2.50157	-1.41931	-3.17578		Q23-SCT21	CH01 iGL	516.8	0.12848
	1.397	-0.382637	-2.12585	-2.03437	-1.22449	-1.63848	-0.927311	-0.467403	-2.50473	-1.42225	-3.18449		Q23-SCT21	CH01 iGL	517	0.128452
	1.398	-0.366268	-2.12064	-2.04988	-1.24692	-1.6477	-0.920227	-0.467947	-2.50834	-1.41393	-3.17343		Q23-SCT21	CH01 iGL	517.2	0.128424
	1.398	-0.341878	-2.12525	-2.06144	-1.25372	-1.64958	-0.920016	-0.472045	-2.51992	-1.41277	-3.17144		Q23-SCT21	CH01 iGL	517.4	0.128396
	1.399	-0.338445	-2.12725	-2.07506	-1.24453	-1.64672	-0.925306	-0.475917	-2.51955	-1.40538	-3.20094		Q23-SCT21	CH01 iGL	517.6	0.128368
	1.4	-0.320364	-2.12763	-2.08483	-1.23361	-1.64727	-0.930929	-0.483727	-2.50961	-1.39969	-3.21129		Q23-SCT21	CH01 iGL	517.8	0.12834
	1.401	-0.316231	-2.13958	-2.07983	-1.23252	-1.64667	-0.935539	-0.491726	-2.49945	-1.40007	-3.22122		Q23-SCT21	CH01 iGL	518	0.128312
	1.402	-0.314153	-2.13272	-2.08481	-1.23537	-1.65007	-0.932037	-0.500395	-2.49769	-1.38537	-3.23464		Q23-SCT21	CH01 iGL	518.2	0.128284
	1.403	-0.312601	-2.13383	-2.09656	-1.23591	-1.67183	-0.935284	-0.503339	-2.48659	-1.37684	-3.2415		Q23-SCT21	CH01 iGL	518.4	0.128256
	1.403	-0.309972	-2.13135	-2.10885	-1.24185	-1.68415	-0.948193	-0.493123	-2.49876	-1.37675	-3.25057		Q23-SCT21	CH01 iGL	518.6	0.128228
	1.404	-0.320718	-2.11228	-2.13539	-1.25233	-1.68869	-0.958291	-0.496888	-2.49796	-1.3858	-3.25963		Q23-SCT21	CH01 iGL	518.8	0.1282
	1.405	-0.323491	-2.09811	-2.14661	-1.26347	-1.69474	-0.962633	-0.508268	-2.48782	-1.39423	-3.26698		Q23-SCT21	CH01 iGL	519	0.128172
	1.406	-0.324421	-2.09652	-2.14227	-1.26019	-1.6922	-0.971622	-0.504677	-2.48823	-1.39873	-3.2912		Q23-SCT21	CH01 iGL	519.2	0.128144
	1.407	-0.335599	-2.09657	-2.15138	-1.25587	-1.70622	-0.969251	-0.506678	-2.4758	-1.39769	-3.31454		Q23-SCT21	CH01 iGL	519.4	0.128117
	1.408	-0.346783	-2.09322	-2.15902	-1.26175	-1.71823	-0.951196	-0.505695	-2.47552	-1.39932	-3.29132		Q23-SCT21	CH01 iGL	519.6	0.128089
	1.408	-0.367894	-2.09782	-2.16729	-1.26235	-1.71504	-0.939613	-0.507586	-2.48813	-1.40312	-3.29723		Q23-SCT21	CH01 iGL	519.8	0.128061
	1.409	-0.392818	-2.08941	-2.18879	-1.25852	-1.71773	-0.929576	-0.512575	-2.49925	-1.40263	-3.29495		Q23-SCT21	CH01 iGL	520	0.128033
	1.41	-0.405661	-2.09994	-2.19116	-1.25227	-1.71898	-0.918677	-0.515217	-2.49799	-1.42181	-3.28688		Q23-SCT21	CH01 iGL	520.2	0.128005
	1.411	-0.411109	-2.10476	-2.18587	-1.245	-1.70541	-0.913509	-0.513232	-2.49028	-1.43972	-3.27907		Q23-SCT21	CH01 iGL	520.4	0.127977
	1.412	-0.430715	-2.12384	-2.18529	-1.24903	-1.69626	-0.904245	-0.52026	-2.50717	-1.43935	-3.27467		Q23-SCT21	CH01 iGL	520.6	0.127949
	1.413	-0.452159	-2.14136	-2.17279	-1.26449	-1.69312	-0.892664	-0.529405	-2.52097	-1.43571	-3.27596		Q23-SCT21	CH01 iGL	520.8	0.127921
	1.413	-0.468203	-2.14725	-2.17305	-1.2671	-1.69136	-0.887128	-0.54641	-2.53238	-1.43834	-3.28322		Q23-SCT21	CH01 iGL	521	0.127893
	1.414	-0.473547	-2.16093	-2.18369	-1.26561	-1.69002	-0.886147	-0.561345	-2.53374	-1.43735	-3.28934		Q23-SCT21	CH01 iGL	521.2	0.127865
	1.415	-0.472823	-2.16195	-2.17842	-1.26432	-1.68878	-0.893673	-0.576867	-2.53878	-1.45378	-3.28898		Q23-SCT21	CH01 iGL	521.4	0.127838
	1.416	-0.482642	-2.16193	-2.17028	-1.25723	-1.69548	-0.909651	-0.579501	-2.5343	-1.4612	-3.30762		Q23-SCT21	CH01 iGL	521.6	0.12781
	1.417	-0.489652	-2.16162	-2.17074	-1.25259	-1.71596	-0.915914	-0.592101	-2.52842	-1.47398	-3.30549		Q23-SCT21	CH01 iGL	521.8	0.127782
	1.417	-0.485336	-2.17457	-2.16779	-1.25966	-1.72885	-0.91885	-0.596994	-2.52959	-1.47096	-3.30898		Q23-SCT21	CH01 iGL	522	0.127754
	1.418	-0.506547	-2.16845	-2.15896	-1.27665	-1.73505	-0.928001	-0.606315	-2.53922	-1.45969	-3.32086		Q23-SCT21	CH01 iGL	522.2	0.127726
	1.419	-0.520873	-2.16784	-2.14966	-1.29481	-1.74586	-0.931679	-0.611503	-2.55535	-1.45545	-3.33006		Q23-SCT21	CH01 iGL	522.4	0.127698
	1.42	-0.540302	-2.16098	-2.14393	-1.30682	-1.75627	-0.942915	-0.610772	-2.5532	-1.46541	-3.3341		Q23-SCT21	CH01 iGL	522.6	0.127671
	1.421	-0.541359	-2.15435	-2.13636	-1.30892	-1.77071	-0.958827	-0.606411	-2.55035	-1.47408	-3.33725		Q23-SCT21	CH01 iGL	522.8	0.127643
	1.422	-0.547051	-2.1573	-2.13407	-1.30658	-1.78509	-0.97468	-0.599842	-2.55591	-1.47333	-3.34095		Q23-SCT21	CH01 iGL	523	0.127615
	1.422	-0.56883	-2.1597	-2.12933	-1.30206	-1.79491	-0.989707	-0.604031	-2.5558	-1.48803	-3.3304		Q23-SCT21	CH01 iGL	523.2	0.127587
	1.423	-0.600011	-2.16161	-2.12085	-1.29704	-1.79745	-0.995751	-0.597993	-2.56474	-1.48672	-3.31771		Q23-SCT21	CH01 iGL	523.4	0.127559
	1.424	-0.61759	-2.16625	-2.11088	-1.29369	-1.79361	-0.992788	-0.591981	-2.58543	-1.48558	-3.31499		Q23-SCT21	CH01 iGL	523.6	0.127532
	1.425	-0.625265	-2.1739	-2.09591	-1.30019	-1.78377	-0.985987	-0.581781	-2.58193	-1.4803	-3.31935		Q23-SCT21	CH01 iGL	523.8	0.127504
	1.426	-0.641062	-2.17229	-2.08194	-1.3039	-1.778	-0.980891	-0.576363	-2.57108	-1.48587	-3.32128		Q23-SCT21	CH01 iGL	524	0.127476
	1.427	-0.650359	-2.1703	-2.07798	-1.30119	-1.77681	-0.980459	-0.566001	-2.57384	-1.49267	-3.31871		Q23-SCT21	CH01 iGL	524.2	0.127448
	1.427	-0.669522	-2.16931	-2.09466	-1.29982	-1.77602	-0.980075	-0.5666	-2.57272	-1.48891	-3.32898		Q23-SCT21	CH01 iGL	524.4	0.12742
	1.428	-0.679636	-2.16067	-2.10182	-1.29336	-1.77421	-0.972496	-0.584814	-2.56664	-1.48926	-3.34432		Q23-SCT21	CH01 iGL	524.6	0.127393
	1.429	-0.690574	-2.17639	-2.10952	-1.28442	-1.76778	-0.968167	-0.599284	-2.56556	-1.49261	-3.35062		Q23-SCT21	CH01 iGL	524.8	0.127365
	1.43	-0.696871	-2.19516	-2.10621	-1.28136	-1.76204	-0.966641	-0.600984	-2.56114	-1.48236	-3.3481		Q23-SCT21	CH01 iGL	525	0.12733708999999999
	1.431	-0.702747	-2.197	-2.13367	-1.28451	-1.75839	-0.957429	-0.59321	-2.5698	-1.48148	-3.3492		Q23-SCT21	CH01 iGL	525.2	0.127309
	1.432	-0.709665	-2.20261	-2.15592	-1.29033	-1.75694	-0.944726	-0.59094	-2.57428	-1.48803	-3.36128		Q23-SCT21	CH01 iGL	525.4	0.127282
	1.432	-0.712454	-2.20698	-2.1751	-1.29741	-1.7593	-0.936603	-0.604223	-2.56572	-1.49253	-3.36522		Q23-SCT21	CH01 iGL	525.6	0.127254
	1.433	-0.707649	-2.19636	-2.18743	-1.30819	-1.76581	-0.946322	-0.610989	-2.57699	-1.49877	-3.35927		Q23-SCT21	CH01 iGL	525.8	0.127226
	1.434	-0.71398	-2.18353	-2.20089	-1.32272	-1.77756	-0.968835	-0.619865	-2.59141	-1.50896	-3.36535		Q23-SCT21	CH01 iGL	526	0.127198
	1.435	-0.722004	-2.18847	-2.21746	-1.33244	-1.78909	-0.974342	-0.625052	-2.59491	-1.51905	-3.37861		Q23-SCT21	CH01 iGL	526.2	0.127171
	1.436	-0.730593	-2.19831	-2.2255	-1.34095	-1.79431	-0.98522	-0.620675	-2.60027	-1.52822	-3.38488		Q23-SCT21	CH01 iGL	526.4	0.127143
	1.437	-0.743423	-2.21197	-2.23251	-1.34943	-1.79199	-0.996533	-0.603561	-2.59951	-1.53634	-3.37867		Q23-SCT21	CH01 iGL	526.6	0.127115
	1.437	-0.764001	-2.21189	-2.23516	-1.35617	-1.80324	-0.995709	-0.58617	-2.60927	-1.53922	-3.38765		Q23-SCT21	CH01 iGL	526.8	0.127088
	1.438	-0.785512	-2.19652	-2.24716	-1.36298	-1.79593	-0.996019	-0.57725	-2.62176	-1.54915	-3.38966		Q23-SCT21	CH01 iGL	527	0.12706
	1.439	-0.806935	-2.18507	-2.22758	-1.37279	-1.78713	-1.00079	-0.570531	-2.62955	-1.55046	-3.38447		Q23-SCT21	CH01 iGL	527.2	0.127032
	1.44	-0.822713	-2.17488	-2.22437	-1.38442	-1.78471	-1.00267	-0.563659	-2.63069	-1.541	-3.38351		Q23-SCT21	CH01 iGL	527.4	0.127004
	1.441	-0.842038	-2.17741	-2.21986	-1.39637	-1.78865	-1.01482	-0.567399	-2.62802	-1.53759	-3.39104		Q23-SCT21	CH01 iGL	527.6	0.126977
	1.442	-0.876059	-2.18943	-2.20927	-1.40058	-1.78447	-1.01654	-0.571668	-2.63387	-1.5336	-3.40013		Q23-SCT21	CH01 iGL	527.8	0.126949
	1.442	-0.897028	-2.20729	-2.21227	-1.39608	-1.77083	-1.00107	-0.576871	-2.63715	-1.53977	-3.39789		Q23-SCT21	CH01 iGL	528	0.126921
	1.443	-0.911457	-2.21147	-2.21203	-1.39976	-1.75926	-0.997527	-0.572239	-2.64533	-1.54284	-3.39371		Q23-SCT21	CH01 iGL	528.2	0.126894
	1.444	-0.927323	-2.20721	-2.20438	-1.40376	-1.7487	-0.989469	-0.581147	-2.65636	-1.54789	-3.38821		Q23-SCT21	CH01 iGL	528.4	0.126866
	1.445	-0.931231	-2.2061	-2.19674	-1.39678	-1.74309	-0.994248	-0.597384	-2.66711	-1.54758	-3.37947		Q23-SCT21	CH01 iGL	528.6	0.126839
	1.446	-0.929674	-2.19073	-2.20552	-1.38711	-1.73196	-0.999571	-0.608373	-2.66406	-1.54569	-3.36648		Q23-SCT21	CH01 iGL	528.8	0.126811
	1.446	-0.938404	-2.18377	-2.20644	-1.37508	-1.74292	-0.999007	-0.612636	-2.65816	-1.55687	-3.3717		Q23-SCT21	CH01 iGL	529	0.126783
	1.447	-0.937245	-2.19551	-2.20736	-1.36317	-1.75542	-0.997703	-0.621098	-2.65601	-1.56801	-3.38603		Q23-SCT21	CH01 iGL	529.2	0.126756
	1.448	-0.9351	-2.20387	-2.20141	-1.35605	-1.75511	-1.017	-0.638731	-2.65449	-1.57721	-3.39487		Q23-SCT21	CH01 iGL	529.4	0.126728
	1.449	-0.940646	-2.19683	-2.20222	-1.34591	-1.74819	-1.01969	-0.647224	-2.65659	-1.57946	-3.39967		Q23-SCT21	CH01 iGL	529.6	0.1267
	1.45	-0.950735	-2.18386	-2.21794	-1.33764	-1.75291	-1.02662	-0.658372	-2.65193	-1.57847	-3.4003		Q23-SCT21	CH01 iGL	529.8	0.126673
	1.451	-0.961107	-2.17043	-2.22268	-1.3358	-1.76495	-1.03298	-0.665716	-2.64093	-1.57135	-3.40024		Q23-SCT21	CH01 iGL	530	0.126645
	1.451	-0.962178	-2.16939	-2.22308	-1.33181	-1.77784	-1.03628	-0.69058	-2.6319	-1.57235	-3.39927		Q23-SCT21	CH01 iGL	530.2	0.126618
	1.452	-0.962819	-2.16917	-2.22267	-1.33158	-1.79352	-1.03428	-0.7076	-2.62366	-1.56929	-3.40116		Q23-SCT21	CH01 iGL	530.4	0.12659
	1.453	-0.96673	-2.17119	-2.21845	-1.34452	-1.80453	-1.03202	-0.712662	-2.61626	-1.57491	-3.41723		Q23-SCT21	CH01 iGL	530.6	0.126562
	1.454	-0.975045	-2.1843	-2.21573	-1.36639	-1.80569	-1.03837	-0.716556	-2.61298	-1.58005	-3.43118		Q23-SCT21	CH01 iGL	530.8	0.126535
	1.455	-0.978751	-2.19045	-2.21374	-1.3846	-1.80556	-1.03984	-0.721494	-2.61341	-1.57458	-3.4342		Q23-SCT21	CH01 iGL	531	0.126507
	1.456	-0.995595	-2.17235	-2.21564	-1.39221	-1.79694	-1.04144	-0.715706	-2.61854	-1.57455	-3.4328		Q23-SCT21	CH01 iGL	531.2	0.12648
	1.456	-1.01784	-2.16194	-2.21041	-1.39269	-1.79544	-1.03148	-0.713705	-2.63321	-1.57376	-3.42868		Q23-SCT21	CH01 iGL	531.4	0.126452
	1.457	-1.03198	-2.16503	-2.20671	-1.40627	-1.80093	-1.02697	-0.703404	-2.64938	-1.57198	-3.42499		Q23-SCT21	CH01 iGL	531.6	0.126425
	1.458	-1.03959	-2.17382	-2.19643	-1.42801	-1.79185	-1.02377	-0.688604	-2.6611	-1.57507	-3.42837		Q23-SCT21	CH01 iGL	531.8	0.126397
	1.459	-1.04456	-2.18465	-2.18406	-1.44236	-1.77362	-1.01438	-0.68991	-2.68046	-1.57429	-3.43098		Q23-SCT21	CH01 iGL	532	0.126369
	1.46	-1.05235	-2.17936	-2.17508	-1.44898	-1.75528	-1.00183	-0.681227	-2.69835	-1.57631	-3.43716		Q23-SCT21	CH01 iGL	532.2	0.126342
	1.461	-1.05752	-2.18731	-2.17038	-1.43691	-1.74503	-1.00112	-0.670691	-2.71293	-1.59204	-3.43258		Q23-SCT21	CH01 iGL	532.4	0.126314
	1.461	-1.06941	-2.18632	-2.17602	-1.41573	-1.7433	-0.998616	-0.647574	-2.72688	-1.59645	-3.41386		Q23-SCT21	CH01 iGL	532.6	0.126287
	1.462	-1.07746	-2.19131	-2.16951	-1.39618	-1.7459	-0.999676	-0.652625	-2.73183	-1.59255	-3.40518		Q23-SCT21	CH01 iGL	532.8	0.126259
	1.463	-1.09124	-2.21057	-2.16384	-1.39177	-1.73912	-1.00171	-0.655408	-2.72287	-1.59399	-3.41402		Q23-SCT21	CH01 iGL	533	0.126232
	1.464	-1.10196	-2.22811	-2.16379	-1.39459	-1.73138	-0.999804	-0.668395	-2.70938	-1.59555	-3.42611		Q23-SCT21	CH01 iGL	533.2	0.126204
	1.465	-1.10037	-2.23939	-2.17329	-1.39792	-1.71979	-0.99219	-0.665678	-2.69744	-1.6077	-3.43504		Q23-SCT21	CH01 iGL	533.4	0.126177
	1.466	-1.11233	-2.2411	-2.17596	-1.39539	-1.70316	-0.98905	-0.659866	-2.68034	-1.6241	-3.43043		Q23-SCT21	CH01 iGL	533.6	0.126149
	1.466	-1.13209	-2.25026	-2.17531	-1.37873	-1.69706	-0.985535	-0.657595	-2.66843	-1.62957	-3.42283		Q23-SCT21	CH01 iGL	533.8	0.126122
	1.467	-1.14423	-2.26112	-2.17436	-1.36149	-1.6974	-0.993329	-0.641389	-2.66211	-1.62946	-3.41944		Q23-SCT21	CH01 iGL	534	0.126094
	1.468	-1.16044	-2.26771	-2.17195	-1.34742	-1.70027	-1.00255	-0.638352	-2.64627	-1.62596	-3.40868		Q23-SCT21	CH01 iGL	534.2	0.126067
	1.469	-1.17938	-2.25557	-2.16785	-1.35126	-1.69973	-1.00217	-0.637665	-2.62841	-1.62142	-3.40428		Q23-SCT21	CH01 iGL	534.4	0.126039
	1.47	-1.19123	-2.24174	-2.16263	-1.3698	-1.68972	-1.00589	-0.649824	-2.61405	-1.62595	-3.40713		Q23-SCT21	CH01 iGL	534.6	0.126012
	1.471	-1.20257	-2.22356	-2.15921	-1.37868	-1.67942	-1.00679	-0.642541	-2.60282	-1.62979	-3.40111		Q23-SCT21	CH01 iGL	534.8	0.125984
	1.471	-1.21338	-2.21046	-2.15896	-1.37521	-1.68191	-1.01318	-0.636688	-2.6037	-1.62835	-3.38787		Q23-SCT21	CH01 iGL	535	0.125957
	1.472	-1.22537	-2.21124	-2.15492	-1.3679	-1.68562	-1.0121	-0.634653	-2.61142	-1.6247	-3.37872		Q23-SCT21	CH01 iGL	535.2	0.12593
	1.473	-1.24108	-2.20581	-2.14813	-1.37192	-1.68166	-1.01759	-0.633822	-2.61201	-1.61091	-3.3802		Q23-SCT21	CH01 iGL	535.4	0.125902
	1.474	-1.23689	-2.20571	-2.13944	-1.37129	-1.67355	-1.02842	-0.637102	-2.61483	-1.59079	-3.39751		Q23-SCT21	CH01 iGL	535.6	0.125875
	1.475	-1.22803	-2.19682	-2.12773	-1.36676	-1.6699	-1.0335	-0.641835	-2.62106	-1.58914	-3.41538		Q23-SCT21	CH01 iGL	535.8	0.125847
	1.476	-1.2367	-2.17688	-2.1118	-1.36135	-1.66904	-1.02879	-0.630774	-2.62374	-1.60476	-3.42252		Q23-SCT21	CH01 iGL	536	0.12582
	1.476	-1.24195	-2.16278	-2.10529	-1.353	-1.65923	-1.02956	-0.627047	-2.62297	-1.61461	-3.42647		Q23-SCT21	CH01 iGL	536.2	0.125792
	1.477	-1.23925	-2.16402	-2.09811	-1.34444	-1.63706	-1.02369	-0.617224	-2.62137	-1.61594	-3.43379		Q23-SCT21	CH01 iGL	536.4	0.125765
	1.478	-1.23794	-2.16354	-2.08663	-1.33016	-1.6132	-1.02453	-0.621671	-2.62565	-1.6126	-3.44775		Q23-SCT21	CH01 iGL	536.6	0.125738
	1.479	-1.23332	-2.15827	-2.06509	-1.32387	-1.59707	-1.02072	-0.617602	-2.62931	-1.6096	-3.46014		Q23-SCT21	CH01 iGL	536.8	0.12571
	1.48	-1.22595	-2.14625	-2.05997	-1.3304	-1.57475	-1.01436	-0.612667	-2.62596	-1.60481	-3.46081		Q23-SCT21	CH01 iGL	537	0.125683
	1.48	-1.21669	-2.12918	-2.04261	-1.34645	-1.5571	-1.0168	-0.604796	-2.62267	-1.5995	-3.45566		Q23-SCT21	CH01 iGL	537.2	0.125655
	1.481	-1.2069	-2.12153	-2.02171	-1.34655	-1.54433	-1.01078	-0.596244	-2.62314	-1.59982	-3.44639		Q23-SCT21	CH01 iGL	537.4	0.125628
	1.482	-1.20863	-2.11907	-2.00102	-1.34635	-1.53003	-1.00187	-0.587229	-2.61663	-1.60533	-3.4314		Q23-SCT21	CH01 iGL	537.6	0.125601
	1.483	-1.21915	-2.11699	-1.98641	-1.36128	-1.51228	-1.00057	-0.581185	-2.59862	-1.60764	-3.41787		Q23-SCT21	CH01 iGL	537.8	0.125573
	1.484	-1.22653	-2.12225	-1.98113	-1.37726	-1.49201	-1.00459	-0.587862	-2.58124	-1.60176	-3.41369		Q23-SCT21	CH01 iGL	538	0.125546
	1.485	-1.23197	-2.13747	-1.96962	-1.38502	-1.47603	-0.999174	-0.582818	-2.5772	-1.59458	-3.41936		Q23-SCT21	CH01 iGL	538.2	0.125519
	1.485	-1.2377	-2.13778	-1.95609	-1.39402	-1.46995	-1.00189	-0.58158	-2.57935	-1.58704	-3.42291		Q23-SCT21	CH01 iGL	538.4	0.125491
	1.486	-1.23901	-2.14	-1.94234	-1.39943	-1.47087	-0.9882	-0.569259	-2.57	-1.58198	-3.41847		Q23-SCT21	CH01 iGL	538.6	0.125464
	1.487	-1.2417	-2.14291	-1.93833	-1.39981	-1.46182	-0.985088	-0.565173	-2.55945	-1.58705	-3.40858		Q23-SCT21	CH01 iGL	538.8	0.125436
	1.488	-1.24945	-2.15468	-1.91658	-1.3812	-1.44332	-0.981287	-0.559717	-2.55951	-1.59805	-3.39496		Q23-SCT21	CH01 iGL	539	0.125409
	1.489	-1.25603	-2.16155	-1.89409	-1.36096	-1.42016	-0.987584	-0.552124	-2.55538	-1.6007	-3.38556		Q23-SCT21	CH01 iGL	539.2	0.125382
	1.49	-1.26098	-2.15475	-1.87738	-1.35149	-1.39723	-0.997469	-0.549172	-2.54202	-1.59724	-3.37376		Q23-SCT21	CH01 iGL	539.4	0.125354
	1.49	-1.267	-2.14491	-1.87343	-1.34276	-1.37841	-0.997042	-0.548177	-2.53847	-1.59819	-3.35582		Q23-SCT21	CH01 iGL	539.6	0.125327
	1.491	-1.26951	-2.1316	-1.85334	-1.3277	-1.36588	-0.984293	-0.544378	-2.53846	-1.60177	-3.34235		Q23-SCT21	CH01 iGL	539.8	0.1253
	1.492	-1.25517	-2.12038	-1.83478	-1.31601	-1.35165	-0.975439	-0.536649	-2.53057	-1.59466	-3.32933		Q23-SCT22	CH01 iGL	180	0
	1.493	-1.24214	-2.11084	-1.81157	-1.31317	-1.32441	-0.97916	-0.533442	-2.52046	-1.58832	-3.31488		Q23-SCT22	CH01 iGL	180.2	4.1149e-4
	1.494	-1.23592	-2.09888	-1.79126	-1.30068	-1.29203	-0.985677	-0.521054	-2.51033	-1.58797	-3.30684		Q23-SCT22	CH01 iGL	180.4	8.2191e-4
	1.495	-1.24274	-2.08174	-1.77103	-1.28656	-1.25665	-0.99796	-0.501416	-2.5046	-1.57862	-3.30148		Q23-SCT22	CH01 iGL	180.6	0.00123128
	1.495	-1.25194	-2.06822	-1.75073	-1.27997	-1.21972	-1.00126	-0.481433	-2.5065	-1.56736	-3.29025		Q23-SCT22	CH01 iGL	180.8	0.0016396
	1.496	-1.2571	-2.05213	-1.73559	-1.28503	-1.18589	-0.999757	-0.472953	-2.5088	-1.5613	-3.28358		Q23-SCT22	CH01 iGL	181	0.00204686
	1.497	-1.25544	-2.041	-1.72512	-1.27533	-1.15399	-0.983877	-0.468022	-2.50777	-1.55861	-3.28218		Q23-SCT22	CH01 iGL	181.2	0.00245307
	1.498	-1.25849	-2.03685	-1.70604	-1.25169	-1.12622	-0.978148	-0.445282	-2.51266	-1.55676	-3.28588		Q23-SCT22	CH01 iGL	181.4	0.00285824
	1.499	-1.26614	-2.03129	-1.67083	-1.2346	-1.09959	-0.975165	-0.412645	-2.51289	-1.55171	-3.29763		Q23-SCT22	CH01 iGL	181.6	0.00326236
	1.5	-1.26469	-2.02812	-1.64676	-1.21768	-1.0639	-0.988325	-0.392095	-2.50675	-1.54558	-3.30355		Q23-SCT22	CH01 iGL	181.8	0.00366544
	1.5	-1.26894	-2.01881	-1.61573	-1.20316	-1.02924	-0.989143	-0.376494	-2.5009	-1.54443	-3.30557		Q23-SCT22	CH01 iGL	182	0.00406748
	1.501	-1.27115	-2.00384	-1.58418	-1.18833	-0.997209	-0.990873	-0.349049	-2.49733	-1.5391	-3.30041		Q23-SCT22	CH01 iGL	182.2	0.00446849
	1.502	-1.26633	-1.9859	-1.54184	-1.17918	-0.963167	-0.981244	-0.330724	-2.50174	-1.52422	-3.2802		Q23-SCT22	CH01 iGL	182.4	0.00486847
	1.503	-1.25401	-1.96846	-1.50286	-1.16997	-0.935255	-0.975264	-0.324904	-2.50473	-1.51398	-3.2578		Q23-SCT22	CH01 iGL	182.6	0.00526741
	1.504	-1.25271	-1.95014	-1.47975	-1.15204	-0.906323	-0.966232	-0.314253	-2.504	-1.50926	-3.2489		Q23-SCT22	CH01 iGL	182.8	0.00566532
	1.505	-1.24887	-1.91441	-1.43653	-1.1326	-0.871015	-0.963098	-0.292396	-2.49521	-1.50287	-3.24106		Q23-SCT22	CH01 iGL	183	0.00606221
	1.505	-1.24057	-1.88047	-1.38877	-1.12662	-0.830597	-0.959491	-0.259123	-2.48014	-1.49603	-3.22677		Q23-SCT22	CH01 iGL	183.2	0.00645808
	1.506	-1.23228	-1.84905	-1.35067	-1.12297	-0.785676	-0.946762	-0.237838	-2.4664	-1.48752	-3.19866		Q23-SCT22	CH01 iGL	183.4	0.00685293
	1.507	-1.2148	-1.81904	-1.31374	-1.11234	-0.737786	-0.945716	-0.223479	-2.44763	-1.47915	-3.16433		Q23-SCT22	CH01 iGL	183.6	0.00724676
	1.508	-1.19926	-1.78785	-1.28117	-1.09659	-0.68928	-0.929366	-0.202376	-2.4443	-1.47099	-3.13921		Q23-SCT22	CH01 iGL	183.8	0.00763957
	1.509	-1.1955	-1.75942	-1.25676	-1.06868	-0.636224	-0.925111	-0.184668	-2.4402	-1.46798	-3.12216		Q23-SCT22	CH01 iGL	184	0.00803138
	1.509	-1.19586	-1.72536	-1.22781	-1.04329	-0.581967	-0.910176	-0.170262	-2.42617	-1.46998	-3.10835		Q23-SCT22	CH01 iGL	184.2	0.00842217
	1.51	-1.20037	-1.69576	-1.2014	-1.02464	-0.526167	-0.901347	-0.151233	-2.39734	-1.47094	-3.10135		Q23-SCT22	CH01 iGL	184.4	0.00881196
	1.511	-1.21251	-1.66707	-1.1689	-1.00903	-0.459825	-0.883978	-0.126831	-2.36348	-1.48043	-3.09607		Q23-SCT22	CH01 iGL	184.6	0.00920074
	1.512	-1.21203	-1.6329	-1.10961	-0.991524	-0.400637	-0.868912	-0.0950827	-2.33504	-1.47836	-3.07924		Q23-SCT22	CH01 iGL	184.8	0.00958852
	1.513	-1.20562	-1.6138	-1.05955	-0.975831	-0.358295	-0.842665	-0.0572254	-2.31551	-1.47128	-3.05715		Q23-SCT22	CH01 iGL	185	0.0099753
	1.514	-1.21169	-1.59683	-1.02049	-0.955446	-0.314666	-0.83447	-0.0227011	-2.29826	-1.47097	-3.03257		Q23-SCT22	CH01 iGL	185.2	0.0103611
	1.514	-1.21687	-1.57341	-0.976668	-0.932571	-0.265172	-0.847087	0.0226056	-2.26866	-1.4743	-3.01648		Q23-SCT22	CH01 iGL	185.4	0.0107459
	1.515	-1.21914	-1.5374	-0.932403	-0.910261	-0.221132	-0.83914	0.0594131	-2.2498	-1.48021	-3.00649		Q23-SCT22	CH01 iGL	185.6	0.0111297
	1.516	-1.21897	-1.49152	-0.884783	-0.896161	-0.181338	-0.834052	0.0905378	-2.23006	-1.48395	-2.98706		Q23-SCT22	CH01 iGL	185.8	0.0115125
	1.517	-1.21331	-1.4578	-0.829326	-0.883372	-0.130155	-0.828981	0.125865	-2.21332	-1.47223	-2.95446		Q23-SCT22	CH01 iGL	186	0.0118943
	1.518	-1.20421	-1.41966	-0.782697	-0.858983	-0.0735208	-0.82471	0.163016	-2.19059	-1.45406	-2.92605		Q23-SCT22	CH01 iGL	186.2	0.0122752
	1.519	-1.19385	-1.38428	-0.746459	-0.821158	-0.0239672	-0.815086	0.206214	-2.17359	-1.4389	-2.90422		Q23-SCT22	CH01 iGL	186.4	0.012655
	1.519	-1.17216	-1.34639	-0.706051	-0.780075	0.0230113	-0.805678	0.253204	-2.16358	-1.42062	-2.87342		Q23-SCT22	CH01 iGL	186.6	0.0130339
	1.52	-1.14681	-1.3094	-0.663112	-0.742051	0.0737976	-0.804462	0.286644	-2.15329	-1.40573	-2.84634		Q23-SCT22	CH01 iGL	186.8	0.0134118
	1.521	-1.12352	-1.25759	-0.612134	-0.698358	0.141074	-0.811131	0.322805	-2.13186	-1.38443	-2.82814		Q23-SCT22	CH01 iGL	187	0.0137887
	1.522	-1.09837	-1.20791	-0.552146	-0.655967	0.213437	-0.808869	0.360023	-2.11396	-1.36236	-2.8105		Q23-SCT22	CH01 iGL	187.2	0.0141647
	1.523	-1.07449	-1.15958	-0.491364	-0.615075	0.27873	-0.780108	0.382931	-2.1026	-1.34602	-2.78148		Q23-SCT22	CH01 iGL	187.4	0.0145397
	1.524	-1.05015	-1.10369	-0.436896	-0.57103	0.342645	-0.758766	0.416447	-2.08669	-1.32218	-2.74465		Q23-SCT22	CH01 iGL	187.6	0.0149137
	1.524	-1.03415	-1.04967	-0.386014	-0.52064	0.412088	-0.746986	0.465025	-2.06093	-1.30212	-2.70566		Q23-SCT22	CH01 iGL	187.8	0.0152868
	1.525	-1.01839	-0.983696	-0.333315	-0.465634	0.477443	-0.735482	0.521388	-2.02685	-1.29659	-2.66332		Q23-SCT22	CH01 iGL	188	0.0156589
	1.526	-0.979757	-0.924045	-0.287498	-0.42035	0.537507	-0.720875	0.573177	-2.0034	-1.30104	-2.62095		Q23-SCT22	CH01 iGL	188.2	0.01603
	1.527	-0.964126	-0.863747	-0.232982	-0.378346	0.607511	-0.713569	0.625685	-1.98288	-1.30553	-2.57037		Q23-SCT22	CH01 iGL	188.4	0.0164002
	1.528	-0.959939	-0.805876	-0.172599	-0.34003	0.677783	-0.706709	0.677007	-1.95562	-1.29662	-2.51952		Q23-SCT22	CH01 iGL	188.6	0.0167694
	1.529	-0.94963	-0.750241	-0.12742	-0.304149	0.744167	-0.692322	0.72732	-1.91944	-1.28511	-2.4641		Q23-SCT22	CH01 iGL	188.8	0.0171377
	1.529	-0.935512	-0.684325	-0.0889351	-0.263806	0.804644	-0.68286	0.768588	-1.8925	-1.2806	-2.4067		Q23-SCT22	CH01 iGL	189	0.0175051
	1.53	-0.91366	-0.614425	-0.052887	-0.214118	0.857947	-0.678253	0.812141	-1.85998	-1.26434	-2.35372		Q23-SCT22	CH01 iGL	189.2	0.0178714
	1.531	-0.890612	-0.556904	-0.00693953	-0.167818	0.923863	-0.682037	0.875185	-1.82415	-1.24857	-2.31106		Q23-SCT22	CH01 iGL	189.4	0.0182369
	1.532	-0.871349	-0.507066	0.0483762	-0.126824	0.995769	-0.681398	0.93954	-1.79419	-1.2511	-2.26225		Q23-SCT22	CH01 iGL	189.6	0.0186014
	1.533	-0.837311	-0.445569	0.106335	-0.0869448	1.07007	-0.671264	0.98953	-1.76765	-1.24029	-2.20917		Q23-SCT22	CH01 iGL	189.8	0.0189649
	1.534	-0.797527	-0.38815	0.159781	-0.0506478	1.14896	-0.655523	1.04066	-1.74207	-1.20255	-2.17035		Q23-SCT22	CH01 iGL	190	0.0193276
	1.534	-0.784448	-0.336811	0.225159	-0.00442549	1.22631	-0.633746	1.09492	-1.70949	-1.15831	-2.12576		Q23-SCT22	CH01 iGL	190.2	0.0196892
	1.535	-0.740493	-0.274407	0.300197	0.0487907	1.29208	-0.604447	1.14528	-1.66879	-1.11469	-2.05715		Q23-SCT22	CH01 iGL	190.4	0.02005
	1.536	-0.684939	-0.20565	0.369206	0.108462	1.36336	-0.583695	1.20106	-1.63396	-1.09698	-2.01121		Q23-SCT22	CH01 iGL	190.6	0.0204098
	1.537	-0.634571	-0.140394	0.440544	0.167904	1.44265	-0.561603	1.26114	-1.6078	-1.08033	-1.9602		Q23-SCT22	CH01 iGL	190.8	0.0207687
	1.538	-0.580857	-0.0895879	0.506386	0.230815	1.52247	-0.535396	1.32129	-1.58202	-1.05045	-1.90356		Q23-SCT22	CH01 iGL	191	0.0211267
	1.538	-0.548303	-0.0283928	0.582773	0.287538	1.60878	-0.508031	1.38548	-1.56249	-1.02744	-1.8438		Q23-SCT22	CH01 iGL	191.2	0.0214838
	1.539	-0.512814	0.0385197	0.653927	0.339545	1.6913	-0.465765	1.43293	-1.53266	-1.00737	-1.78222		Q23-SCT22	CH01 iGL	191.4	0.0218399
	1.54	-0.464639	0.113068	0.717449	0.400678	1.77814	-0.418118	1.47792	-1.48672	-0.975053	-1.72459		Q23-SCT22	CH01 iGL	191.6	0.0221951
	1.541	-0.411688	0.167906	0.788192	0.451675	1.85934	-0.380447	1.53864	-1.44773	-0.938061	-1.66235		Q23-SCT22	CH01 iGL	191.8	0.0225494
	1.542	-0.369494	0.235438	0.863726	0.521452	1.93193	-0.348852	1.60281	-1.41034	-0.918109	-1.5899		Q23-SCT22	CH01 iGL	192	0.0229028
	1.543	-0.328049	0.306488	0.926202	0.585829	2.01991	-0.330404	1.67571	-1.38084	-0.905851	-1.51482		Q23-SCT22	CH01 iGL	192.2	0.0232553
	1.543	-0.301164	0.369811	0.973076	0.645351	2.11445	-0.305142	1.74866	-1.34457	-0.898005	-1.45905		Q23-SCT22	CH01 iGL	192.4	0.0236068
	1.544	-0.270028	0.435524	1.02211	0.694625	2.19671	-0.27934	1.81796	-1.30437	-0.87504	-1.38856		Q23-SCT22	CH01 iGL	192.6	0.0239575
	1.545	-0.233765	0.511379	1.07853	0.738247	2.28349	-0.258274	1.90128	-1.26187	-0.854772	-1.31957		Q23-SCT22	CH01 iGL	192.8	0.0243073
	1.546	-0.203018	0.586884	1.13976	0.781192	2.37229	-0.233458	1.97677	-1.21421	-0.84892	-1.24213		Q23-SCT22	CH01 iGL	193	0.0246561
	1.547	-0.138451	0.662027	1.18876	0.832536	2.44719	-0.197811	2.04483	-1.17735	-0.845053	-1.17589		Q23-SCT22	CH01 iGL	193.2	0.0250041
	1.548	-0.0730001	0.751431	1.23487	0.894748	2.51639	-0.166625	2.12641	-1.13993	-0.828803	-1.1061		Q23-SCT22	CH01 iGL	193.4	0.0253512
	1.548	-0.0301004	0.836154	1.29591	0.963503	2.59202	-0.154459	2.21172	-1.12301	-0.805975	-1.02665		Q23-SCT22	CH01 iGL	193.6	0.0256973
	1.549	0.026986	0.919905	1.35024	1.0432	2.67245	-0.123834	2.29096	-1.08336	-0.79231	-0.955672		Q23-SCT22	CH01 iGL	193.8	0.0260426
	1.55	0.0749761	0.98938	1.40307	1.10046	2.75083	-0.0903634	2.36257	-1.03872	-0.780431	-0.880659		Q23-SCT22	CH01 iGL	194	0.026387
	1.551	0.148294	1.06534	1.47343	1.16365	2.82336	-0.0616366	2.43228	-0.997252	-0.754346	-0.811391		Q23-SCT22	CH01 iGL	194.2	0.0267305
	1.552	0.213952	1.1525	1.54863	1.23201	2.90307	-0.0405284	2.50097	-0.959968	-0.727831	-0.739615		Q23-SCT22	CH01 iGL	194.4	0.0270731
	1.553	0.292216	1.2426	1.63199	1.31019	2.9916	0.00311423	2.57451	-0.914772	-0.686796	-0.653789		Q23-SCT22	CH01 iGL	194.6	0.0274148
	1.553	0.367084	1.3154	1.70659	1.40126	3.0771	0.0623624	2.63962	-0.870455	-0.643881	-0.586386		Q23-SCT22	CH01 iGL	194.8	0.0277557
	1.554	0.43058	1.39976	1.78582	1.49236	3.17237	0.112233	2.7138	-0.830089	-0.600123	-0.513285		Q23-SCT22	CH01 iGL	195	0.0280957
	1.555	0.470475	1.47212	1.8626	1.57114	3.28165	0.162611	2.79616	-0.769232	-0.560539	-0.434077		Q23-SCT22	CH01 iGL	195.2	0.0284348
	1.556	0.502268	1.5293	1.93512	1.64076	3.38513	0.200786	2.88084	-0.717733	-0.515721	-0.341397		Q23-SCT22	CH01 iGL	195.4	0.028773
	1.557	0.548392	1.59185	2.00008	1.70369	3.47864	0.251482	2.96385	-0.658511	-0.468996	-0.265734		Q23-SCT22	CH01 iGL	195.6	0.0291104
	1.558	0.580505	1.66248	2.06928	1.7756	3.57459	0.295873	3.05121	-0.614958	-0.428605	-0.173542		Q23-SCT22	CH01 iGL	195.8	0.0294468
	1.558	0.628289	1.75435	2.1358	1.85736	3.6755	0.34904	3.14403	-0.560606	-0.383284	-0.0923883		Q23-SCT22	CH01 iGL	196	0.0297824
	1.559	0.656721	1.85601	2.19905	1.94579	3.77016	0.412495	3.23383	-0.503582	-0.337097	-0.00456996		Q23-SCT22	CH01 iGL	196.2	0.0301172
	1.56	0.706639	1.94627	2.26999	2.03286	3.86176	0.46712	3.32264	-0.442586	-0.286132	0.0843289		Q23-SCT22	CH01 iGL	196.4	0.0304511
	1.561	0.744716	2.03151	2.32767	2.1213	3.96792	0.504805	3.4191	-0.400478	-0.261348	0.154003		Q23-SCT22	CH01 iGL	196.6	0.0307841
	1.562	0.79103	2.1339	2.38893	2.20001	4.07782	0.540311	3.51268	-0.352	-0.229924	0.257472		Q23-SCT22	CH01 iGL	196.8	0.0311163
	1.563	0.853479	2.2236	2.45181	2.2789	4.18017	0.586386	3.5986	-0.289542	-0.195531	0.342215		Q23-SCT22	CH01 iGL	197	0.0314476
	1.563	0.913678	2.31603	2.52737	2.36681	4.28405	0.628277	3.68447	-0.220933	-0.147055	0.427469		Q23-SCT22	CH01 iGL	197.2	0.0317781
	1.564	0.984357	2.43272	2.60934	2.45912	4.39884	0.676729	3.767	-0.164935	-0.105215	0.508083		Q23-SCT22	CH01 iGL	197.4	0.0321077
	1.565	1.06275	2.54147	2.68158	2.55115	4.51231	0.726123	3.85767	-0.105936	-0.0676907	0.595605		Q23-SCT22	CH01 iGL	197.6	0.0324364
	1.566	1.13495	2.64069	2.74892	2.63335	4.61794	0.775957	3.95082	-0.0287599	-0.0224878	0.662465		Q23-SCT22	CH01 iGL	197.8	0.0327644
	1.567	1.2126	2.71683	2.82791	2.72399	4.72295	0.826592	4.05072	0.0446378	0.0174725	0.742068		Q23-SCT22	CH01 iGL	198	0.0330914
	1.568	1.29791	2.79629	2.90914	2.80773	4.83584	0.874266	4.14231	0.122365	0.0575217	0.829385		Q23-SCT22	CH01 iGL	198.2	0.0334177
	1.568	1.37744	2.8927	2.97714	2.86908	4.94097	0.924439	4.2298	0.183282	0.0950181	0.909134		Q23-SCT22	CH01 iGL	198.4	0.033743
	1.569	1.4535	2.98468	3.05802	2.94022	5.02802	0.985768	4.32412	0.251022	0.140109	0.998334		Q23-SCT22	CH01 iGL	198.6	0.0340676
	1.57	1.52836	3.07418	3.14649	3.02199	5.11596	1.04562	4.42416	0.303582	0.177291	1.08007		Q23-SCT22	CH01 iGL	198.8	0.0343913
	1.571	1.597	3.17324	3.22926	3.10065	5.20751	1.11039	4.52236	0.360464	0.223955	1.16458		Q23-SCT22	CH01 iGL	199	0.0347142
	1.572	1.67751	3.28149	3.306	3.18574	5.28746	1.18244	4.62163	0.431393	0.276611	1.24939		Q23-SCT22	CH01 iGL	199.2	0.0350362
	1.572	1.76838	3.36625	3.37578	3.27517	5.36714	1.25764	4.72843	0.500066	0.331066	1.32523		Q23-SCT22	CH01 iGL	199.4	0.0353574
	1.573	1.85739	3.4441	3.45114	3.36554	5.45819	1.33682	4.8307	0.561948	0.382541	1.39488		Q23-SCT22	CH01 iGL	199.6	0.0356778
	1.574	1.95705	3.53958	3.53137	3.46037	5.5523	1.41202	4.93257	0.620003	0.433831	1.48302		Q23-SCT22	CH01 iGL	199.8	0.0359974
	1.575	2.03559	3.66375	3.61206	3.54538	5.65605	1.48264	5.03147	0.651968	0.476706	1.57871		Q23-SCT22	CH01 iGL	200	0.0363161
	1.576	2.10744	3.78327	3.69827	3.62212	5.7701	1.55103	5.12879	0.691227	0.542362	1.67293		Q23-SCT22	CH01 iGL	200.2	0.0366341
	1.577	2.18097	3.88683	3.79173	3.71933	5.88346	1.62508	5.23871	0.75277	0.596906	1.75449		Q23-SCT22	CH01 iGL	200.4	0.0369512
	1.577	2.25636	3.99374	3.87219	3.8049	5.99546	1.69979	5.34375	0.811048	0.654036	1.84037		Q23-SCT22	CH01 iGL	200.6	0.0372674
	1.578	2.33028	4.09724	3.9424	3.87993	6.11087	1.77133	5.46155	0.884799	0.717844	1.92869		Q23-SCT22	CH01 iGL	200.8	0.0375829
	1.579	2.40193	4.19758	4.02669	3.97443	6.23688	1.83558	5.58443	0.961104	0.782249	2.01748		Q23-SCT22	CH01 iGL	201	0.0378976
	1.58	2.47193	4.29809	4.11669	4.07401	6.37543	1.8957	5.68736	1.00805	0.829056	2.11924		Q23-SCT22	CH01 iGL	201.2	0.0382114
	1.581	2.53469	4.41857	4.2114	4.16949	6.51635	1.95845	5.77377	1.06908	0.876023	2.21336		Q23-SCT22	CH01 iGL	201.4	0.0385244
	1.582	2.59696	4.54757	4.31093	4.2664	6.64662	2.0248	5.85729	1.15665	0.926769	2.30273		Q23-SCT22	CH01 iGL	201.6	0.0388367
	1.582	2.65663	4.65743	4.41134	4.37924	6.78208	2.09183	5.95291	1.23566	0.980428	2.37933		Q23-SCT22	CH01 iGL	201.8	0.0391481
	1.583	2.73873	4.74778	4.50389	4.49811	6.9253	2.16568	6.05867	1.32965	1.0514	2.43973		Q23-SCT22	CH01 iGL	202	0.0394587
	1.584	2.82408	4.8368	4.5918	4.61545	7.07436	2.24884	6.18869	1.40704	1.10458	2.50583		Q23-SCT22	CH01 iGL	202.2	0.0397685
	1.585	2.89746	4.92777	4.69184	4.72412	7.23286	2.3268	6.3153	1.48726	1.17966	2.58269		Q23-SCT22	CH01 iGL	202.4	0.0400776
	1.586	2.9661	5.02323	4.80302	4.8456	7.40881	2.40237	6.42886	1.56804	1.26845	2.66179		Q23-SCT22	CH01 iGL	202.6	0.0403858
	1.587	3.04749	5.12478	4.92225	4.97785	7.57288	2.48607	6.53674	1.64339	1.35961	2.72944		Q23-SCT22	CH01 iGL	202.8	0.0406932
	1.587	3.13682	5.22371	5.03305	5.08894	7.73831	2.57045	6.66186	1.71679	1.44499	2.80097		Q23-SCT22	CH01 iGL	203	0.0409999
	1.588	3.21135	5.32729	5.14558	5.186	7.8995	2.65967	6.79539	1.80359	1.53376	2.87448		Q23-SCT22	CH01 iGL	203.2	0.0413057
	1.589	3.28497	5.4186	5.25769	5.28738	8.0619	2.75461	6.94078	1.89112	1.6196	2.94853		Q23-SCT22	CH01 iGL	203.4	0.0416108
	1.59	3.35911	5.50857	5.37043	5.39494	8.23591	2.84552	7.08417	1.9725	1.71197	3.02732		Q23-SCT22	CH01 iGL	203.6	0.0419151
	1.591	3.43641	5.61916	5.49103	5.488	8.42759	2.93379	7.23637	2.05599	1.79766	3.11641		Q23-SCT22	CH01 iGL	203.8	0.0422185
	1.592	3.50579	5.72972	5.63211	5.56203	8.6242	3.01626	7.38243	2.13776	1.89881	3.20567		Q23-SCT22	CH01 iGL	204	0.0425212
	1.592	3.5809	5.8356	5.7832	5.6482	8.80827	3.10094	7.51902	2.24194	1.99894	3.28253		Q23-SCT22	CH01 iGL	204.2	0.0428232
	1.593	3.66596	5.96466	5.92948	5.7674	8.98606	3.19637	7.66312	2.33832	2.07777	3.36597		Q23-SCT22	CH01 iGL	204.4	0.0431243
	1.594	3.75991	6.09293	6.06314	5.87319	9.15974	3.28957	7.80949	2.43992	2.14554	3.44294		Q23-SCT22	CH01 iGL	204.6	0.0434247
	1.595	3.84547	6.21713	6.20107	5.97148	9.35473	3.39203	7.95219	2.55781	2.22132	3.51719		Q23-SCT22	CH01 iGL	204.8	0.0437243
	1.596	3.92423	6.34028	6.36093	6.09212	9.54469	3.50397	8.09214	2.68183	2.30419	3.59232		Q23-SCT22	CH01 iGL	205	0.0440231
	1.597	4.02301	6.46556	6.53173	6.22934	9.74948	3.60456	8.23828	2.7975	2.3917	3.67079		Q23-SCT22	CH01 iGL	205.2	0.0443212
	1.597	4.1312	6.60793	6.7087	6.36235	9.97893	3.70321	8.38859	2.90707	2.48356	3.75665		Q23-SCT22	CH01 iGL	205.4	0.0446185
	1.598	4.23271	6.75906	6.89334	6.48104	10.2111	3.80486	8.55977	3.02554	2.58174	3.84345		Q23-SCT22	CH01 iGL	205.6	0.044915
	1.599	4.31636	6.91132	7.088	6.60126	10.4424	3.91806	8.72547	3.15256	2.68659	3.92679		Q23-SCT22	CH01 iGL	205.8	0.0452108
	1.6	4.40431	7.07344	7.26945	6.73036	10.6628	4.04189	8.88963	3.28234	2.77172	4.00824		Q23-SCT22	CH01 iGL	206	0.0455058
	1.601	4.48929	7.2339	7.44696	6.85942	10.8985	4.1638	9.06712	3.41202	2.85866	4.08841		Q23-SCT22	CH01 iGL	206.2	0.0458
	1.601	4.58342	7.36862	7.64261	6.99158	11.163	4.28332	9.24531	3.54873	2.97053	4.1733		Q23-SCT22	CH01 iGL	206.4	0.0460935
	1.602	4.68711	7.50334	7.85997	7.13052	11.4439	4.40195	9.43506	3.68548	3.08156	4.26375		Q23-SCT22	CH01 iGL	206.6	0.0463862
	1.603	4.79535	7.64833	8.08061	7.27533	11.7253	4.51899	9.62835	3.81356	3.19126	4.34948		Q23-SCT22	CH01 iGL	206.8	0.0466782
	1.604	4.89445	7.80532	8.29026	7.4172	12.01	4.63797	9.81744	3.93473	3.29821	4.42223		Q23-SCT22	CH01 iGL	207	0.0469694
	1.605	4.98931	7.96468	8.50412	7.55213	12.3116	4.76358	10.0152	4.06606	3.4017	4.48405		Q23-SCT22	CH01 iGL	207.2	0.0472599
	1.606	5.09199	8.11357	8.74467	7.71461	12.6204	4.89229	10.2229	4.213	3.5022	4.55518		Q23-SCT22	CH01 iGL	207.4	0.0475496
	1.606	5.20452	8.25239	8.98766	7.89894	12.9467	5.02096	10.4331	4.35376	3.60516	4.64045		Q23-SCT22	CH01 iGL	207.6	0.0478386
	1.607	5.31226	8.3992	9.21905	8.0683	13.2797	5.15271	10.6456	4.49346	3.7234	4.72727		Q23-SCT22	CH01 iGL	207.8	0.0481268
	1.608	5.4221	8.55177	9.46918	8.25216	13.6335	5.27885	10.8647	4.64639	3.85594	4.81438		Q23-SCT22	CH01 iGL	208	0.0484143
	1.609	5.54207	8.69955	9.7421	8.46012	13.9808	5.40646	11.0978	4.8094	3.98249	4.90317		Q23-SCT22	CH01 iGL	208.2	0.0487011
	1.61	5.65863	8.86281	10.0178	8.65537	14.333	5.55113	11.3548	4.97826	4.09711	4.9885		Q23-SCT22	CH01 iGL	208.4	0.0489871
	1.611	5.77588	9.02951	10.3005	8.84654	14.7125	5.70324	11.5917	5.15761	4.22297	5.08303		Q23-SCT22	CH01 iGL	208.6	0.0492724
	1.611	5.89566	9.20872	10.5897	9.04838	15.0947	5.85222	11.8353	5.35435	4.34976	5.2006		Q23-SCT22	CH01 iGL	208.8	0.0495569
	1.612	6.02144	9.39741	10.8951	9.26304	15.5104	6.0032	12.1225	5.56222	4.48183	5.32914		Q23-SCT22	CH01 iGL	209	0.0498407
	1.613	6.14536	9.59181	11.2045	9.48677	15.9299	6.16702	12.4183	5.77319	4.62533	5.45574		Q23-SCT22	CH01 iGL	209.2	0.0501238
	1.614	6.25658	9.80205	11.5145	9.69537	16.3539	6.33511	12.7121	5.97891	4.77422	5.57491		Q23-SCT22	CH01 iGL	209.4	0.0504061
	1.615	6.36089	10.0299	11.84	9.91147	16.7872	6.51169	13.0026	6.19578	4.9219	5.6757		Q23-SCT22	CH01 iGL	209.6	0.0506877
	1.616	6.4796	10.2642	12.1994	10.1682	17.2398	6.69527	13.2964	6.42988	5.06869	5.77587		Q23-SCT22	CH01 iGL	209.8	0.0509686
	1.616	6.60644	10.5053	12.5739	10.4383	17.7161	6.88263	13.6116	6.66391	5.21195	5.89523		Q23-SCT22	CH01 iGL	210	0.0512488
	1.617	6.73378	10.7652	12.9377	10.6888	18.2187	7.08365	13.9305	6.88958	5.36599	6.02493		Q23-SCT22	CH01 iGL	210.2	0.0515282
	1.618	6.85548	11.0298	13.3221	10.9446	18.7334	7.28816	14.2442	7.1251	5.53205	6.15372		Q23-SCT22	CH01 iGL	210.4	0.051807
	1.619	6.98086	11.3023	13.7344	11.2279	19.2578	7.49558	14.6164	7.37557	5.69973	6.26464		Q23-SCT22	CH01 iGL	210.6	0.052085
	1.62	7.10316	11.5734	14.1642	11.5254	19.8146	7.70071	15.0208	7.61717	5.87085	6.35724		Q23-SCT22	CH01 iGL	210.8	0.0523622
	1.621	7.22309	11.863	14.6057	11.839	20.3906	7.9138	15.3993	7.86181	6.03924	6.46893		Q23-SCT22	CH01 iGL	211	0.0526388
	1.621	7.36728	12.1509	15.0645	12.1581	20.9907	8.1407	15.7672	8.13016	6.21767	6.59875		Q23-SCT22	CH01 iGL	211.2	0.0529147
	1.622	7.53188	12.4536	15.5424	12.463	21.5978	8.3707	16.1696	8.41665	6.41402	6.72117		Q23-SCT22	CH01 iGL	211.4	0.0531898
	1.623	7.70168	12.766	16.0411	12.7867	22.2706	8.60981	16.5906	8.71026	6.62411	6.85597		Q23-SCT22	CH01 iGL	211.6	0.0534643
	1.624	7.87423	13.0638	16.5213	13.1205	22.9613	8.86318	17.0187	9.00725	6.82679	7.00554		Q23-SCT22	CH01 iGL	211.8	0.053738
	1.625	8.04846	13.3664	17.0138	13.4554	23.6958	9.12375	17.4671	9.32082	7.02435	7.16111		Q23-SCT22	CH01 iGL	212	0.0540111
	1.626	8.22707	13.685	17.5564	13.8212	24.4423	9.38737	17.9335	9.64826	7.2292	7.32111		Q23-SCT22	CH01 iGL	212.2	0.0542834
	1.626	8.42069	14.0173	18.1174	14.2145	25.2213	9.64904	18.4129	9.97338	7.44792	7.49105		Q23-SCT22	CH01 iGL	212.4	0.054555
	1.627	8.61798	14.3677	18.6915	14.6061	26.0279	9.91992	18.8888	10.3183	7.68059	7.6736		Q23-SCT22	CH01 iGL	212.6	0.0548259
	1.628	8.82045	14.7397	19.2966	14.9927	26.8492	10.2102	19.3766	10.6869	7.91617	7.86373		Q23-SCT22	CH01 iGL	212.8	0.0550962
	1.629	9.03536	15.1086	19.913	15.3731	27.7033	10.5194	19.9047	11.0701	8.15526	8.04377		Q23-SCT22	CH01 iGL	213	0.0553657
	1.63	9.24081	15.4957	20.5315	15.7787	28.5762	10.8346	20.4801	11.465	8.40545	8.22033		Q23-SCT22	CH01 iGL	213.2	0.0556345
	1.63	9.4416	15.8973	21.175	16.2125	29.4744	11.1561	21.0628	11.8598	8.65279	8.40766		Q23-SCT22	CH01 iGL	213.4	0.0559027
	1.631	9.65419	16.3074	21.8395	16.6401	30.3809	11.4799	21.6664	12.2569	8.88566	8.60905		Q23-SCT22	CH01 iGL	213.6	0.0561701
	1.632	9.88103	16.747	22.5249	17.0775	31.3096	11.8026	22.3058	12.672	9.13977	8.82832		Q23-SCT22	CH01 iGL	213.8	0.0564369
	1.633	10.1106	17.214	23.2372	17.5459	32.2291	12.1447	22.9674	13.1068	9.42328	9.04793		Q23-SCT22	CH01 iGL	214	0.056703
	1.634	10.3491	17.7059	23.9661	18.0099	33.2368	12.5213	23.6355	13.5673	9.71789	9.26067		Q23-SCT22	CH01 iGL	214.2	0.0569684
	1.635	10.6068	18.2161	24.688	18.4619	34.2608	12.9008	24.3306	14.0642	10.0158	9.47429		Q23-SCT22	CH01 iGL	214.4	0.0572331
	1.635	10.8737	18.7464	25.4247	18.9601	35.2809	13.2919	25.0604	14.5629	10.3196	9.69886		Q23-SCT22	CH01 iGL	214.6	0.0574971
	1.636	11.1456	19.2929	26.1823	19.4916	36.3267	13.7038	25.8185	15.0546	10.6433	9.94117		Q23-SCT22	CH01 iGL	214.8	0.0577604
	1.637	11.426	19.8665	26.9579	20.0495	37.4264	14.1366	26.5935	15.5548	10.9843	10.1876		Q23-SCT22	CH01 iGL	215	0.0580231
	1.638	11.7261	20.4693	27.7509	20.5848	38.5624	14.5771	27.394	16.0638	11.3311	10.4401		Q23-SCT22	CH01 iGL	215.2	0.0582851
	1.639	12.0421	21.0979	28.5494	21.1263	39.7113	15.0416	28.2073	16.6038	11.7026	10.7108		Q23-SCT22	CH01 iGL	215.4	0.0585464
	1.64	12.3703	21.7573	29.3651	21.7412	40.9056	15.5201	29.062	17.174	12.0891	10.98		Q23-SCT22	CH01 iGL	215.6	0.0588071
	1.64	12.7221	22.4323	30.2173	22.342	42.1189	16.0016	29.9655	17.7613	12.4869	11.2378		Q23-SCT22	CH01 iGL	215.8	0.059067
	1.641	13.1005	23.1236	31.0977	22.9599	43.3423	16.4981	30.8867	18.3536	12.8971	11.4974		Q23-SCT22	CH01 iGL	216	0.0593263
	1.642	13.4949	23.8369	31.9864	23.6226	44.5823	17.007	31.8291	18.949	13.3131	11.7784		Q23-SCT22	CH01 iGL	216.2	0.059585
	1.643	13.8953	24.5567	32.8811	24.2879	45.8552	17.5372	32.7748	19.5643	13.7392	12.0936		Q23-SCT22	CH01 iGL	216.4	0.0598429
	1.644	14.2959	25.3045	33.7833	24.9899	47.1195	18.0796	33.7338	20.2154	14.1798	12.4194		Q23-SCT22	CH01 iGL	216.6	0.0601002
	1.645	14.7185	26.0934	34.6972	25.7218	48.4419	18.6383	34.7162	20.9012	14.6318	12.7451		Q23-SCT22	CH01 iGL	216.8	0.0603569
	1.645	15.1763	26.8907	35.6007	26.4398	49.7527	19.2024	35.7288	21.5999	15.0933	13.0924		Q23-SCT22	CH01 iGL	217	0.0606129
	1.646	15.6322	27.7249	36.5327	27.2424	51.0615	19.7707	36.7534	22.3121	15.5718	13.4609		Q23-SCT22	CH01 iGL	217.2	0.0608682
	1.647	16.1087	28.587	37.5035	28.0815	52.3787	20.3675	37.7917	23.0369	16.0635	13.8321		Q23-SCT22	CH01 iGL	217.4	0.0611228
	1.648	16.6236	29.4582	38.4773	28.8884	53.6675	20.9861	38.8695	23.7727	16.5752	14.2307		Q23-SCT22	CH01 iGL	217.6	0.0613768
	1.649	17.139	30.3618	39.4441	29.7724	54.9694	21.6297	39.9676	24.5199	17.1042	14.6517		Q23-SCT22	CH01 iGL	217.8	0.0616302
	1.65	17.6674	31.3121	40.403	30.6548	56.2744	22.3115	41.0395	25.2874	17.6498	15.0763		Q23-SCT22	CH01 iGL	218	0.0618829
	1.65	18.2263	32.2996	41.3695	31.5537	57.5793	22.9999	42.1522	26.0892	18.2079	15.5128		Q23-SCT22	CH01 iGL	218.2	0.0621349
	1.651	18.8117	33.324	42.3328	32.5007	58.8722	23.7161	43.3315	26.8896	18.7901	15.9342		Q23-SCT22	CH01 iGL	218.4	0.0623863
	1.652	19.4245	34.3841	43.2913	33.4505	60.1604	24.4658	44.5395	27.6737	19.399	16.3704		Q23-SCT22	CH01 iGL	218.6	0.0626371
	1.653	20.0447	35.4534	44.2676	34.398	61.4444	25.2438	45.7688	28.4748	19.9967	16.8451		Q23-SCT22	CH01 iGL	218.8	0.0628872
	1.654	20.6806	36.5424	45.2376	35.3845	62.7477	26.044	47.0093	29.3035	20.6252	17.3178		Q23-SCT22	CH01 iGL	219	0.0631366
	1.655	21.3581	37.6642	46.1779	36.3908	64.0669	26.8947	48.277	30.1577	21.3071	17.8069		Q23-SCT22	CH01 iGL	219.2	0.0633854
	1.655	22.0604	38.8129	47.1208	37.4346	65.4086	27.7547	49.5591	31.0157	21.9861	18.3282		Q23-SCT22	CH01 iGL	219.4	0.0636336
	1.656	22.7953	39.99	48.0477	38.4576	66.7066	28.66	50.8001	31.8887	22.6717	18.8538		Q23-SCT22	CH01 iGL	219.6	0.0638812
[truncated: 43,001 more rows]

## Sheet: Figure 2
		GC B cell (% of total B cells)							CD45.2 GC B cells (% of GC B cells)
	Figure 2D	SMNP wk2	Q23-GT1 Trimer Wk 2	SMNP wk4	Q23-GT1 Trimer Wk 4	SMNP wk 6	Q23-GT1 Trimer Wk 6		SMNP wk2	Q23-GT1 Trimer Wk 2	SMNP wk4	Q23-GT1 Trimer Wk 4	SMNP wk 6	Q23-GT1 Trimer Wk 6
		1.61	5.68	0.27	6.39	0.46	2.74		0	35.7	0.59	73.4	0	61
		2.97	6.37	0.52	2.71	1.57	2.59		0	31.1	0.15	55.5	0	55
		5.19	5.93	0.86	2.36	1.36	6.06		0	16.2	0	42.3	0	25.3
		1.21	8.07	0.52	2.83	0.57	4.46		0	27.7	0.24	69.7	0	32.6
		5.08	3.09	1.05	8.46	1.78	4.5		0	40.1	0.11	55	0	33.9
		14.9	9.87	0.35	4.17	1.9	4.94		2.19	46.5	0.88	43.8	0	32.5
		11.4	6.5	1.55	7.96	0.49	2.49		0.87	40	0.1	71.2	0	35.7
			13	0.77	3.21					31.5	0.58	69.7
			10.6		4.6					26.3		71.5
			17.4		10.3					24.8		34.6
					8.48							66.1
					9.78							41.3
		GC B cell (% of total B cells)							CD45.2 GC B cells (% of GC B cells)
	Figure 2E	Empty Replicon wk2	Q23-GT1 saRNA Wk 2	Empty Replicon wk4	Q23-GT1 saRNA Wk 4	Empty Replicon wk6	Q23-GT1 saRNA Wk 6		Empty Replicon wk2	Q23-GT1 saRNA Wk 2	Empty Replicon wk4	Q23-GT1 saRNA Wk 4	Empty Replicon wk6	Q23-GT1 saRNA Wk 6
		3.61	5.94	2.29	3.84	2.62	2.84		0.61	52.6	0.27	68.8	0	31.7
		2.14	5.12	1.02	3.32	2.71	2.29		0	26.8	0	66.8	0	52.2
		11.2	4.71	4.05	3.55	0.72	3.08		0	51.7	0	81.9	0	59.2
		3.52	4.72	4.9	3.25	4.88	3.1		0	13.6	0	78.7	0	56.5
		3.33	5	6.81	3.18	1.86	1.13		0	46.6	0	57.7	0	74.4
		6.34	15.1	4.99	4.14				0.12	70.5	0.75	68.1
		6.63	15.9	3.01	9.01				0.052	65.9	0.099	71.1
				3.86	9.93						0.082	74.7
					5.94							62.8

## Sheet: Figure 3
		Amino acid	Position	Frequency			Amino acid	Position	Frequency			Amino acid	Position	Frequency
	Figure 3A	E	1	0.28		3B	E	1	0.59		3C	E	1	0		3D	Wk2 HC	Wk4 HC	Wk6 HC		WK2 LC	Wk4 LC	Wk6 LC
		V	2	0.07			V	2	0.1			V	2	0			2.27273	6.06061	9.09091		0	1.86916	4.6729
		Q	3	1.75			Q	3	6.34			Q	3	6.45			2.27273	4.54545	6.81818		0.934579	2.80374	4.6729
		L	4	0.28			L	4	0.2			L	4	1.61			0.757576	4.54545	10.6061		0	0	3.73832
		V	5	0.14			V	5	0			V	5	0			3.78788	6.06061	7.57576		0	0.934579	3.73832
		E	6	0.14			E	6	0.3			E	6	0			2.27273	6.06061	8.33333		0	0.934579	3.73832
		S	7	0.21			S	7	0.1			S	7	0.81			3.0303	6.06061	8.33333		3.73832	0.934579	2.80374
		G	8	0			G	8	0.1			G	8	0			3.0303	6.81818	8.33333		0	0.934579	2.80374
		G	9	0			G	9	0.1			G	9	0			2.27273	5.30303	7.57576		0	0.934579	3.73832
		G	10	0.35			G	10	0.69			G	10	1.61			2.27273	6.06061	7.57576		0.934579	0	3.73832
		L	11	0.28			L	11	0.4			L	11	0			2.27273	4.54545	9.09091		0	5.60748	3.73832
		A	12	0.28			A	12	1.39			A	12	3.23			3.0303	3.78788	8.33333		0.934579	3.73832	2.80374
		K	13	2.03			K	13	4.46			K	13	12.9			3.78788	6.06061	9.84848		0	1.86916	2.80374
		P	14	0.84			P	14	11.58			P	14	8.87			1.51515	4.54545	6.06061		0	0.934579	2.80374
		G	15	0			G	15	0.1			G	15	0.81			4.54545	6.81818	8.33333		0	1.86916	2.80374
		G	16	0.28			G	16	0.59			G	16	3.23			2.27273	6.81818	9.09091		0.934579	0	1.86916
		S	17	0.07			S	17	0.1			S	17	0			3.0303	6.81818	6.81818		0.934579	1.86916	2.80374
		L	18	0			L	18	0.1			L	18	0			3.0303	6.06061	6.81818		0.934579	0.934579	1.86916
		R	19	0.21			R	19	0.2			R	19	0			2.27273	3.78788	6.81818		0	0.934579	1.86916
		L	20	0.07			L	20	0.1			L	20	1.61			2.27273	6.06061	6.81818		0	0	2.80374
		S	21	0			S	21	0.2			S	21	0			3.0303	6.81818	9.84848		0	4.6729	1.86916
		C	22	0.07			C	22	0.1			C	22	0			1.51515	7.57576	9.09091		0	0.934579	2.80374
		A	23	0.77			A	23	6.44			A	23	4.03			3.0303	6.06061	5.30303		0.934579	0.934579	2.80374
		A	24	0.63			A	24	1.19			A	24	2.42			1.51515	3.78788	8.33333		1.86916	2.80374	3.73832
		S	25	0			S	25	0.2			S	25	0			2.27273	3.78788	6.81818		0	0.934579	1.86916
		G	26	0			G	26	0.3			G	26	0			2.27273	6.06061	6.06061		0.934579	4.6729	2.80374
		F	27	0.14			F	27	0.2			F	27	0.81			3.0303	6.81818	7.57576		0.934579	0	1.86916
		T	28	0.77			T	28	1.09			T	28	0			2.27273	6.06061	8.33333		0	1.86916	2.80374
		F	29	0.28			F	29	0.1			F	29	0			1.51515	7.57576	7.57576		0	0	1.86916
		S	30	24.09			S	30	35.64			S	30	58.87			3.78788	3.78788	7.57576		0	1.86916	1.86916
		S	31	90.06			S	31	98.81			S	31	100			2.27273	6.06061	7.57576		0	0.934579	1.86916
		Y	32	1.82			Y	32	2.57			Y	32	4.03			3.0303	5.30303	6.81818		1.86916	0.934579	1.86916
		W	33	0.07			W	33	0.1			W	33	0			3.0303	5.30303	6.81818		0	0	1.86916
		M	34	0.14			M	34	0.5			M	34	0.81			3.0303	7.57576	8.33333		0.934579	2.80374	1.86916
		N	35	0.42			N	35	0.59			N	35	5.65			3.78788	5.30303	5.30303		0	1.86916	1.86916
		W	36	0			W	36	0.1			W	36	0			0	7.57576	9.84848		0.934579	0.934579	0.934579
		V	37	0.07			V	37	0.2			V	37	0			2.27273	3.78788	9.84848		1.86916	4.6729	0.934579
		R	38	0			R	38	0.1			R	38	0			5.30303	5.30303	7.57576		0	0.934579	0.934579
		Q	39	0			Q	39	0.2			Q	39	0			0	4.54545	4.54545		0	1.86916	0.934579
		T	40	0.35			T	40	6.53			T	40	2.42			3.0303	7.57576	7.57576		0	2.80374	0.934579
		P	41	0.07			P	41	0.2			P	41	0			2.27273	2.27273	5.30303		0	0.934579	0.934579
		G	42	0.07			G	42	2.87			G	42	0			3.78788	6.06061	15.9091		0	0	1.86916
		K	43	0.91			K	43	0.5			K	43	1.61			3.78788	6.81818	9.09091		0	1.86916	1.86916
		G	44	0.07			G	44	0.1			G	44	4.03			3.78788	3.78788	7.57576		0	3.73832	3.73832
		L	45	0			L	45	0.2			L	45	1.61			2.27273	6.81818	4.54545		0.934579	0	3.73832
		E	46	0.21			E	46	0.3			E	46	0.81			3.78788	6.81818	6.81818		0	4.6729	3.73832
		W	47	0			W	47	0.1			W	47	0.81			2.27273	8.33333	6.06061		0	0	4.6729
		I	48	0.35			I	48	0.4			I	48	0.81			2.27273	6.81818	10.6061		1.86916	2.80374	4.6729
		S	49	0.14			S	49	1.58			S	49	8.06			1.51515	4.54545	7.57576		0	3.73832	2.80374
		A	50	28.85			A	50	65.15			A	50	90.32			5.30303	4.54545	6.81818		0	0.934579	2.80374
		I	51	0.49			I	51	0.69			I	51	1.61			2.27273	6.81818	8.33333		0	0.934579	1.86916
		N	52	2.59			N	52	2.28			N	52	8.06			1.51515	6.06061	9.09091		0	0.934579	1.86916
		S	53	2.03			S	53	3.47			S	53	8.06			3.0303	5.30303	9.09091		1.86916	0.934579	1.86916
		G	54	3.43			G	54	30.69			G	54	35.48			2.27273	5.30303	8.33333		0	0.934579	0.934579
		G	55	0			G	55	0			G	55	0			3.0303	3.78788	8.33333		0	2.80374	0.934579
		G	56	1.33			G	56	1.49			G	56	4.03			2.27273	7.57576	5.30303		0	0.934579	4.6729
		S	57	11.2			S	57	53.47			S	57	44.35			2.27273	6.06061	6.06061		0	0.934579	2.80374
		T	58	5.04			T	58	47.13			T	58	46.77			3.0303	6.81818	6.81818		0	0	2.80374
		Y	59	9.73			Y	59	23.96			Y	59	40.32			2.27273	6.81818	7.57576		0	0.934579	2.80374
		Y	60	0.77			Y	60	0.99			Y	60	2.42			2.27273	4.54545	7.57576		0	2.80374	3.73832
		A	61	0.56			A	61	2.48			A	61	3.23			2.27273	4.54545	7.57576		0	0.934579	3.73832
		D	62	0.28			D	62	0.4			D	62	0.81			3.78788	6.81818	5.30303		0	0	2.80374
		S	63	0			S	63	0.5			S	63	1.61			4.54545	5.30303	10.6061		0	1.86916	3.73832
		V	64	0.14			V	64	0.1			V	64	0			3.0303	7.57576	5.30303		0	0.934579	2.80374
		K	65	7.63			K	65	6.14			K	65	28.23			1.51515	7.57576	6.81818		0.934579	1.86916	2.80374
		G	66	0.07			G	66	0.1			G	66	0			2.27273	8.33333	6.81818		0	0	2.80374
		R	67	0			R	67	0.1			R	67	0			3.0303	4.54545	8.33333		0.934579	0.934579	2.80374
		F	68	0.21			F	68	0.2			F	68	0.81			2.27273	6.06061	6.06061		0	3.73832	3.73832
		T	69	0.7			T	69	1.88			T	69	15.32			4.54545	6.81818	5.30303		0.934579	0.934579	2.80374
		I	70	0.42			I	70	1.78			I	70	0			1.51515	6.81818	6.81818		0	0.934579	0.934579
		S	71	0			S	71	0.4			S	71	0			0.757576	6.06061	8.33333		2.80374	4.6729	1.86916
		R	72	0			R	72	0.2			R	72	0			3.78788	4.54545	8.33333		0.934579	4.6729	1.86916
		D	73	0			D	73	0.2			D	73	0.81			2.27273	8.33333	6.06061		0	0	1.86916
		N	74	0.28			N	74	0.5			N	74	0			2.27273	5.30303	7.57576		0.934579	2.80374	1.86916
		S	75	0.42			S	75	0.3			S	75	0			2.27273	5.30303	6.06061		0	4.6729	1.86916
		K	76	0.91			K	76	1.49			K	76	2.42			1.51515	5.30303	6.06061		0	0.934579	0.934579
		N	77	0.84			N	77	4.16			N	77	2.42			3.0303	6.81818	9.09091		0	0.934579	0
		T	78	4.41			T	78	0.3			T	78	0.81			3.0303	3.78788	9.84848		1.86916	4.6729	0.934579
		L	79	0.91			L	79	1.58			L	79	0			6.06061	5.30303	6.81818		0.934579	1.86916	0.934579
		S	80	0.77			S	80	1.29			S	80	0.81			2.27273	6.06061	8.33333		0	2.80374	0.934579
		L	81	0.14			L	81	0.2			L	81	0			2.27273	4.54545	8.33333		0	1.86916	0
		Q	82	0.77			Q	82	3.17			Q	82	14.52			2.27273	6.81818	9.09091		0	0	0
		M	83	0.35			M	83	1.98			M	83	0.81			3.0303	6.81818	7.57576		0	0	0
		N	84	1.68			N	84	8.61			N	84	5.65			2.27273	4.54545	5.30303		1.86916	2.80374	0
		S	85	0.7			S	85	32.48			S	85	32.26			3.0303	6.06061	5.30303		0	0.934579
		L	86	0			L	86	0.2			L	86	0			3.0303	5.30303	5.30303		0	0.934579	11.215
		R	87	1.26			R	87	0.99			R	87	8.06			0	6.81818	8.33333		0.934579	1.86916	10.2804
		A	88	8.19			A	88	23.86			A	88	25			1.51515	5.30303	8.33333		0.934579	0	6.54206
		E	89	0.56			E	89	6.83			E	89	4.03			5.30303	7.57576	7.57576		0	0.934579	6.54206
		D	90	0			D	90	0.1			D	90	0			2.27273	6.06061	7.57576		0	1.86916	5.60748
		T	91	0.42			T	91	1.09			T	91	0.81			2.27273	4.54545	6.06061		0	0.934579	4.6729
		A	92	0.07			A	92	0.1			A	92	0.81			2.27273	5.30303	8.33333		0	0	5.60748
		V	93	0.91			V	93	1.19			V	93	1.61			0.757576	5.30303	6.81818		0.934579	0	3.73832
		Y	94	0.14			Y	94	0.4			Y	94	0.81			1.51515	6.81818	6.81818		0	1.86916	6.54206
		Y	95	1.89			Y	95	5.84			Y	95	0.81			0	6.06061	6.81818		0.934579	2.80374	6.54206
		C	96	0			C	96	0.1			C	96	0			3.0303	3.78788	6.06061		0.934579	0.934579	7.47664
		A	97	13.66			A	97	31.58			A	97	42.74			2.27273	6.81818	10.6061		0	0.934579	4.6729
		K	98	0.63			K	98	2.48			K	98	15.32			2.27273	6.81818	7.57576		0	1.86916	4.6729
		V	99	0.07			V	99	0.1			V	99	0			0.757576	5.30303	10.6061		0	0.934579	3.73832
		D	100	0.49			D	100	0.89			D	100	0.81			2.27273		9.09091		0.934579	0	4.6729
		E	101	5.46			E	101	17.72			E	101	25.81			0.757576	4.54545	6.06061		0	1.86916	4.6729
		D	102	0.07			D	102	0.2			D	102	0			2.27273	7.57576	7.57576		0	0.934579	7.47664
		D	103	0			D	103	0			D	103	0			3.0303	6.06061	6.06061		0	0	6.54206
		Y	104	0.84			Y	104	0.89			Y	104	1.61			2.27273	7.57576	7.57576		0	0.934579	4.6729
		G	105	0			G	105	0.2			G	105	0.81			2.27273	6.06061	6.06061		0	0	5.60748
		Y	106	0.91			Y	106	0.5			Y	106	0.81			3.0303	6.81818	6.81818		0.934579	4.6729	7.47664
		Y	107	10.36			Y	107	16.63			Y	107	33.87			3.0303	4.54545	6.81818		0.934579	0.934579	9.34579
		Y	108	36.13			Y	108	95.05			Y	108	100			2.27273	4.54545	7.57576		0.934579	0	9.34579
		T	109	0.56			T	109	5.84			T	109	7.26			3.0303	6.81818	9.84848		0	0.934579	7.47664
		V	110	0			V	110	0.1			V	110	2.42			2.27273	4.54545	8.33333		0	2.80374	9.34579
		P	111	0			P	111	0.1			P	111	0			2.27273	6.81818	6.06061		0.934579	1.86916	4.6729
		G	112	0.07			G	112	0.1			G	112	0.81			2.27273	5.30303	6.81818		0	0	6.54206
		D	113	0.07			D	113	0.1			D	113	0			1.51515	7.57576	6.81818		3.73832	6.54206	5.60748
		L	114	0.14			L	114	0.4			L	114	0			3.0303	5.30303	6.81818		0.934579	2.80374	4.6729
		K	115	0.49			K	115	0.2			K	115	0			1.51515	6.81818	3.78788		0	0	5.60748
		K	116	1.75			K	116	2.48			K	116	7.26			6.06061	6.81818	4.54545		0	2.80374	5.60748
		Y	117	2.17			Y	117	6.53			Y	117	4.03			3.0303	5.30303	5.30303		0	0.934579	6.54206
		Y	118	1.12			Y	118	2.48			Y	118	0.81			3.0303	6.81818	9.09091		0.934579	1.86916	6.54206
		F	119	0.63			F	119	2.87			F	119	13.71			1.51515	4.54545	8.33333		0.934579	2.80374	6.54206
		D	120	0.91			D	120	5.74			D	120	28.23			3.0303	7.57576	6.81818		0.934579	0	5.60748
		Y	121	3.71			Y	121	18.61			Y	121	24.19			0.757576	6.81818	8.33333		0	1.86916	2.80374
		W	122	0.07			W	122	0.1			W	122	0			3.0303	5.30303	7.57576		0	0
		G	123	0			G	123	0.1			G	123	0			0.757576	4.54545	6.81818		0	1.86916
		Q	124	0.14			Q	124	0.4			Q	124	4.84			3.0303	3.78788	8.33333		0	1.86916
		G	125	0			G	125	0.1			G	125	0			0.757576	4.54545	5.30303		1.86916	2.80374
		V	126	0.07			V	126	1.09			V	126	0			2.27273	4.54545			1.86916	3.73832
		L	127	0.07			L	127	0.59			L	127	0			3.78788	6.81818			0.934579	0.934579
		V	128	0			V	128	0.2			V	128	0			3.0303	6.06061			0	1.86916
		T	129	0.42			T	129	0.3			T	129	0.81			3.0303	4.54545			0.934579	4.6729
		V	130	0			V	130	0.1			V	130	0			1.51515	3.78788			0	1.86916
		S	131	0.21			S	131	0.99			S	131	0			1.51515	5.30303			0	1.86916
		S	132	0.07			S	132	2.97			S	132	3.23			0.757576	6.81818			2.80374	0.934579
																	2.27273	6.06061			0	0.934579
																	3.78788	6.06061			0.934579	2.80374
	3E	D	1	0.07			D	1	0.1			D	1	1.67			1.51515	4.54545			0	0.934579
		I	2	0.07			I	2	0.2			I	2	0.83			3.78788	8.33333			0	0.934579
		Q	3	0.14			Q	3	0.1			Q	3	0			2.27273	5.30303			0	0.934579
		M	4	0			M	4	0.1			M	4	0			2.27273	6.06061			0	4.6729
		T	5	0			T	5	0.1			T	5	1.67			3.78788	4.54545			0	0.934579
		Q	6	0.07			Q	6	0			Q	6	0			2.27273	6.06061			0	0
		S	7	0.14			S	7	1			S	7	0.83			2.27273	6.06061			0	3.73832
		P	8	0.14			P	8	0			P	8	0			2.27273	4.54545			0.934579	0
		S	9	0.21			S	9	0.2			S	9	0.83			0.757576	4.54545			0.934579	0.934579
		S	10	0.14			S	10	1.09			S	10	0			1.51515	8.33333			1.86916	1.86916
		L	11	0.07			L	11	0.2			L	11	0			2.27273	6.81818			0.934579	5.60748
		S	12	0.42			S	12	0.5			S	12	1.67			2.27273	4.54545			0	0
		A	13	0.35			A	13	0.5			A	13	1.67			3.0303	2.27273			0	4.6729
		S	14	0.07			S	14	0.5			S	14	2.5			2.27273	4.54545			0.934579	1.86916
		V	15	0.21			V	15	0.3			V	15	0			2.27273	6.06061			0	0
		G	16	0			G	16	1.29			G	16	0.83			1.51515	7.57576			0	1.86916
		D	17	0.14			D	17	0.4			D	17	0			2.27273	6.81818			0	0
		K	18	0.63			K	18	4.68			K	18	7.5			1.51515	4.54545			0.934579	0.934579
		V	19	0.07			V	19	0			V	19	0			1.51515	4.54545			0	0.934579
		T	20	0.63			T	20	0.2			T	20	0.83			2.27273	6.81818			0.934579	2.80374
		I	21	0.35			I	21	1.09			I	21	1.67			4.54545	7.57576			0	1.86916
		T	22	0.63			T	22	4.28			T	22	10			2.27273	5.30303			0	0
		C	23	0.07			C	23	0			C	23	0.83			1.51515	6.06061			0	2.80374
		Q	24	0.14			Q	24	0.2			Q	24	2.5			2.27273	6.06061			0	0.934579
		A	25	0.28			A	25	0.7			A	25	9.17			2.27273	6.06061			0	3.73832
		S	26	0.07			S	26	0.5			S	26	0			1.51515	3.0303			1.86916	0
		Q	27	0.28			Q	27	0.6			Q	27	0.83			0.757576	7.57576			0	0.934579
		S	28	1.26			S	28	1.99			S	28	7.5			1.51515	3.78788			0	3.73832
		I	29	0.98			I	29	1.99			I	29	6.67			3.0303	5.30303			0	0.934579
		S	30	2.6			S	30	9.35			S	30	28.33			0.757576	3.78788			0	3.73832
		S	31	3.23			S	31	8.26			S	31	24.17			3.0303	6.81818			0.934579	0
		W	32	0.07			W	32	0.7			W	32	0			1.51515	8.33333			0	2.80374
		L	33	0.35			L	33	0.4			L	33	0			2.27273	3.0303			0	0.934579
		A	34	1.26			A	34	2.59			A	34	0.83			2.27273	5.30303			0	1.86916
		W	35	0			W	35	0			W	35	0			1.51515	5.30303			0	1.86916
		Y	36	0.28			Y	36	0.6			Y	36	1.67			2.27273	7.57576			0	0.934579
		Q	37	0.07			Q	37	0.4			Q	37	0.83			2.27273	5.30303			4.6729	0
		Q	38	0.42			Q	38	0.3			Q	38	2.5			2.27273	4.54545			0	0.934579
		K	39	0.49			K	39	3.78			K	39	4.17			2.27273	6.81818			0.934579	0.934579
		P	40	0.28			P	40	1.49			P	40	0.83			1.51515	9.09091			0.934579	2.80374
		G	41	0.21			G	41	2.79			G	41	1.67			2.27273	6.81818			0	0.934579
		K	42	0.91			K	42	1.49			K	42	8.33			3.0303	3.78788			0.934579	0.934579
		A	43	0.28			A	43	0.3			A	43	0.83			1.51515	5.30303			0	1.86916
		P	44	0			P	44	0			P	44	0.83			0.757576	8.33333			1.86916	4.6729
		K	45	0.35			K	45	0.4			K	45	10			1.51515	6.81818			0	0.934579
		P	46	2.04			P	46	5.47			P	46	10.83			3.78788	5.30303			0.934579	1.86916
		L	47	0			L	47	0.1			L	47	0			2.27273	3.78788			0.934579	0.934579
		I	48	0			I	48	0.2			I	48	2.5			2.27273	3.78788			0	2.80374
		Y	49	4.78			Y	49	8.46			Y	49	18.33			3.78788	6.06061			1.86916	2.80374
		K	50	0.84			K	50	0.6			K	50	0.83			2.27273	6.81818			0	2.80374
		A	51	1.26			A	51	5.37			A	51	5			1.51515	5.30303			0	0.934579
		S	52	0.28			S	52	0.3			S	52	0.83			1.51515	6.81818			0	2.80374
		S	53	1.19			S	53	4.68			S	53	8.33			3.0303	6.06061			1.86916	0.934579
		L	54	0.14			L	54	0			L	54	0.83			2.27273	5.30303			0	0.934579
		E	55	3.65			E	55	21.59			E	55	24.17			2.27273	8.33333			0	0
		S	56	0.84			S	56	3.08			S	56	12.5			1.51515	6.06061			0	0
		G	57	0			G	57	0.2			G	57	0.83			3.0303	4.54545			0	0.934579
		V	58	0			V	58	0.8			V	58	0.83			2.27273	7.57576			1.86916	1.86916
		P	59	0.14			P	59	0.2			P	59	0			2.27273	6.81818			0	2.80374
		S	60	0.07			S	60	0.2			S	60	1.67			2.27273	4.54545			0.934579	2.80374
		R	61	0			R	61	0.3			R	61	1.67			0.757576	5.30303			0	1.86916
		F	62	0.21			F	62	0			F	62	0			3.0303	3.78788			2.80374	4.6729
		S	63	0.63			S	63	0.1			S	63	6.67			2.27273	6.06061			0.934579	0.934579
		G	64	0.07			G	64	0			G	64	0			1.51515	6.06061			0.934579	2.80374
		S	65	0.21			S	65	1.09			S	65	3.33			2.27273	6.81818			0	2.80374
		G	66	0.07			G	66	0			G	66	0			3.0303	5.30303			0	0.934579
		S	67	0			S	67	0			S	67	0.83			2.27273	4.54545			0.934579	0
		G	68	0.07			G	68	0.3			G	68	0			3.0303	6.81818			0.934579	0
		T	69	0.21			T	69	0.2			T	69	8.33			1.51515	6.06061			0	0
		D	70	0.35			D	70	1			D	70	0			3.0303	6.81818			0	1.86916
		F	71	0			F	71	0			F	71	0			2.27273	3.0303			0	0.934579
		T	72	1.19			T	72	0.5			T	72	4.17			1.51515	3.78788			0.934579	0
		L	73	0			L	73	0.2			L	73	5			2.27273	6.81818			0	1.86916
		T	74	0.7			T	74	0.7			T	74	0.83			3.0303	6.06061			0	3.73832
		I	75	0.28			I	75	0.1			I	75	0			2.27273	6.81818			0	0.934579
		S	76	0.7			S	76	1.69			S	76	7.5			1.51515	4.54545			0.934579	2.80374
		S	77	0.35			S	77	1.89			S	77	4.17			1.51515	5.30303			0.934579	0.934579
		L	78	0			L	78	0			L	78	0			2.27273	6.06061			0.934579	0
		Q	79	0			Q	79	0.2			Q	79	0			3.0303	7.57576			0	4.6729
		P	80	0.21			P	80	0.4			P	80	0			3.0303	5.30303			0	1.86916
		E	81	0			E	81	0.1			E	81	0.83			2.27273	3.78788			0	0.934579
		D	82	0			D	82	0			D	82	0			3.0303	6.81818			0	0.934579
		F	83	0.21			F	83	0.4			F	83	2.5			2.27273	4.54545			0	0
		A	84	0.28			A	84	1.39			A	84	0.83			1.51515	6.06061			0	0
		T	85	0.42			T	85	1.89			T	85	2.5			4.54545	9.09091			0	0.934579
		Y	86	0.14			Y	86	0			Y	86	0.83			3.78788	5.30303			0	0.934579
		Y	87	0.84			Y	87	6.17			Y	87	2.5			3.0303	3.78788			0	0
		C	88	0			C	88	0			C	88	0			1.51515	6.81818			0	1.86916
		Q	89	0.21			Q	89	0.2			Q	89	2.5			2.27273	6.81818			0	0.934579
		Q	90	0.35			Q	90	3.58			Q	90	3.33			2.27273	7.57576			0.934579	0
		Y	91	0.14			Y	91	0.4			Y	91	0			1.51515	5.30303			0	1.86916
		N	92	3.16			N	92	11.74			N	92	17.5			2.27273	6.06061			0	0.934579
		S	93	0.49			S	93	0.8			S	93	13.33			3.0303	6.06061			0	1.86916
		A	94	0.07			A	94	0.2			A	94	5			0.757576	5.30303			0	0
		P	95	0			P	95	0.2			P	95	0			3.0303	6.06061			0	0.934579
		F	96	0.21			F	96	2.09			F	96	2.5			2.27273	6.06061			0	2.80374
		S	97	2.32			S	97	1.59			S	97	7.5			1.51515	4.54545			0	2.80374
		F	98	0			F	98	0			F	98	0			1.51515	3.0303			0	1.86916
		G	99	0			G	99	0			G	99	0			0.757576	8.33333			0.934579	0
		Q	100	0			Q	100	0.8			Q	100	0			3.0303	3.0303			0.934579	1.86916
		G	101	0			G	101	0			G	101	0			2.27273	9.09091			0	1.86916
		T	102	0			T	102	0			T	102	0			1.51515	6.06061			0	0.934579
		K	103	1.62			K	103	22.09			K	103	45.83			3.0303	5.30303			0	2.80374
		V	104	0.56			V	104	1.09			V	104	1.67			1.51515	3.78788			0	3.73832
		E	105	0.14			E	105	0.2			E	105	0.83			2.27273	6.06061			0	0.934579
		I	106	0.14			I	106	0.2			I	106	2.5			3.78788	4.54545			3.73832	1.86916
		K	107	0.42			K	107	1			K	107	0			3.78788	4.54545			0.934579	0
																	2.27273	6.81818			0.934579	0.934579
																	1.51515	4.54545			0	0.934579
																	3.0303	6.06061			0	1.86916
																	2.27273	5.30303			0	1.86916
																	3.78788	7.57576			0	1.86916
																	2.27273	6.06061			0	3.73832
																	0.757576	6.81818			0	1.86916
																	2.27273	4.54545			0	0
																	2.27273	4.54545			0.934579	0.934579
																	2.27273	6.06061			2.80374	0.934579
																	2.27273	5.30303			0	1.86916
																	3.0303	5.30303			0.934579	0.934579
																	1.51515	3.78788			0	1.86916
																	0.757576	4.54545			0	0.934579
																	3.0303	4.54545			0	5.60748
																	3.0303	5.30303			0	0.934579
																	0.757576	7.57576			0	0
																	3.0303	4.54545			1.86916	3.73832
																	3.0303	5.30303			0.934579	3.73832
																	2.27273	3.78788			0	3.73832
																	3.0303	6.81818			0	0.934579
																	4.54545	6.81818			1.86916	1.86916
																	1.51515	3.0303			0	0.934579
																	2.27273	5.30303				0.934579
																	2.27273	2.27273			1.86916	1.86916
																	1.51515	5.30303			0	2.80374
																	2.27273	4.54545			1.86916	5.60748
																	3.0303	3.78788			1.86916	0
																	1.51515	6.81818			1.86916	4.6729
																	1.51515	5.30303			0	0.934579
																	0.757576	6.81818			0	1.86916
																	1.51515	4.54545			0.934579	0.934579
																	2.27273	9.09091			0	1.86916
																	0.757576	4.54545			0	0.934579
																	3.78788	5.30303			0	0.934579
																	2.27273	4.54545			0	4.6729
																	3.0303	5.30303			0.934579	2.80374
																	2.27273	5.30303			0	1.86916
																	0	3.78788			0.934579	4.6729
																	1.51515	5.30303			0	3.73832
																	2.27273	4.54545			0	3.73832
																	2.27273	2.27273			0	1.86916
																	3.0303	6.06061			0	2.80374
																	0.757576	3.78788			0	1.86916
																	3.0303	6.06061			0	0
																	2.27273	6.06061			0	0.934579
																	2.27273	5.30303			0	1.86916
																	1.51515	4.54545			0	1.86916
																	3.78788	6.06061			0.934579	3.73832
																	0.757576	3.0303			0	0.934579
																	3.78788	5.30303			1.86916	2.80374
																	0.757576	6.81818			0	0.934579
																	3.0303	3.78788			0	0
																	2.27273	4.54545			0.934579	2.80374
																	1.51515	4.54545			0.934579	3.73832
																	1.51515	6.81818			0	0.934579
																	3.0303	3.78788			0	0.934579
																	1.51515	6.06061			0	3.73832
																	2.27273	7.57576			0.934579	1.86916
																	3.78788	4.54545			0.934579	0
																	3.78788	3.0303			0	2.80374
																	3.0303	6.81818			0	1.86916
																	1.51515	4.54545			0.934579	0.934579
																	3.0303	5.30303			0	3.73832
																	2.27273	4.54545			0.934579	1.86916
																	1.51515	3.78788			0	0
																	3.0303	3.0303			0	2.80374
																	2.27273	6.81818			0	5.60748
																	3.78788	6.06061			0	2.80374
																	2.27273	6.81818			0.934579	4.6729
																	3.78788	6.81818			1.86916	0.934579
																	2.27273	3.78788			1.86916	1.86916
																	2.27273	5.30303			0	2.80374
																	1.51515	4.54545			0	3.73832
																	3.78788	3.0303			0	0.934579
																	2.27273	4.54545			0.934579	1.86916
																	3.0303	6.06061			0.934579	1.86916
																	2.27273	5.30303			0	5.60748
																	2.27273	6.81818			0	0
																	2.27273	6.81818			0.934579	2.80374
																	0.757576	6.06061			0	0
																	3.0303	6.06061			0	1.86916
																	3.0303	6.06061			1.86916	0.934579
																	2.27273	4.54545			0	2.80374
																	1.51515	4.54545			0	1.86916
																	2.27273	9.09091			0	7.47664
																	3.0303	5.30303			0	1.86916
																	1.51515	4.54545			0.934579	3.73832
																	3.0303	6.81818			0.934579	2.80374
																	1.51515	7.57576			0	0
																	3.0303	4.54545			0.934579	1.86916
																	4.54545	5.30303			0	0
																	3.0303	6.06061			0	4.6729
																	3.78788	6.06061			0	0
																	2.27273	4.54545			0	1.86916
																	2.27273	3.78788			0	2.80374
																	2.27273	5.30303			0	1.86916
																	0.757576	5.30303			0	4.6729
																	5.30303	2.27273			0	1.86916
																	4.54545	6.81818			0	2.80374
																	1.51515	7.57576			0.934579	0
																	2.27273	5.30303			0.934579	0.934579
																	2.27273	5.30303			0	2.80374
																	3.0303	4.54545			0.934579	0.934579
																	0.757576	4.54545			0	1.86916
																	1.51515	3.78788			0	0
																	2.27273	4.54545			0	0
																	1.51515	6.06061			0	1.86916
																	3.0303	6.06061			0.934579	0.934579
																	3.0303	6.06061			1.86916	0.934579
																	1.51515	5.30303			0.934579	3.73832
																	3.0303	3.0303			0.934579	0.934579
																	3.0303	3.78788			0.934579	6.54206
																	3.0303	6.06061			0	2.80374
																	3.78788	5.30303			0.934579	1.86916
																	3.78788	6.06061			0	2.80374
																	3.78788	5.30303			0	0.934579
																	2.27273	6.06061			0	5.60748
																	0.757576	4.54545			0.934579	4.6729
																	1.51515	6.81818			0	1.86916
																	1.51515	3.78788			0	1.86916
																	3.0303	6.06061			0	3.73832
																	1.51515	4.54545			0	1.86916
																	2.27273	6.06061			0	1.86916
																	2.27273	3.78788			0.934579	6.54206
																	2.27273	8.33333			0	0.934579
																	3.78788	6.81818			0.934579	1.86916
																	4.54545	5.30303			0	4.6729
																	3.0303	6.06061			0	2.80374
																	2.27273	4.54545			0	0.934579
																	0.757576	4.54545			0	2.80374
																	2.27273	4.54545			0	3.73832
																	1.51515	6.06061			2.80374	0.934579
																	1.51515	6.81818			0	2.80374
																	2.27273	6.06061			0	0.934579
																	4.54545	6.81818			0	0
																	1.51515	5.30303			0.934579	2.80374
																	3.0303	3.78788			0	2.80374
																	2.27273	2.27273			0	1.86916
																	2.27273	6.06061			0	0.934579
																	2.27273	6.81818			1.86916	1.86916
																	2.27273	3.0303			0.934579	1.86916
																	0.757576	4.54545			0	0.934579
																	1.51515	6.81818			0	3.73832
																	2.27273	6.06061			0.934579	0
																	3.0303	6.06061			0	0
																	3.0303	6.06061			0	2.80374
																	3.0303	4.54545			1.86916	2.80374
																	5.30303	4.54545			0.934579	0.934579
																	1.51515	5.30303			0.934579	2.80374
																	2.27273	5.30303			0	1.86916
																	1.51515	3.78788			1.86916	1.86916
																	2.27273	4.54545			0	5.60748
																	1.51515	4.54545			0	0.934579
																	1.51515	6.81818			1.86916	0.934579
																	2.27273	6.81818			0	0.934579
																	2.27273	3.78788			0	0.934579
																	2.27273	5.30303			0	1.86916
																	2.27273	5.30303			0	4.6729
																	4.54545	5.30303			0	1.86916
																	1.51515	4.54545			1.86916	1.86916
																	0.757576	4.54545			0	0.934579
																	2.27273	3.78788			0	1.86916
																	1.51515	7.57576			1.86916	0.934579
																	3.0303	5.30303			0.934579	0.934579
																	1.51515	5.30303			0.934579	1.86916
																	4.54545	6.06061			0	3.73832
																	2.27273	4.54545			0	0.934579
																	3.78788	5.30303			0	0
																	2.27273	8.33333			0	0.934579
																	3.0303	5.30303			0	0
																	2.27273	5.30303			0	0.934579
																	2.27273	4.54545			0	0.934579
																	0.757576	7.57576			0.934579	1.86916
																	3.0303	6.81818			0	2.80374
																	3.0303	6.06061			0	0.934579
																	2.27273	5.30303			0	0
																	3.0303	6.06061			0.934579	5.60748
																	2.27273	5.30303			0	2.80374
																	2.27273	6.06061			0	0
																	3.78788	4.54545			0	3.73832
																	3.78788	4.54545			0.934579	1.86916
																	3.0303	6.81818			0	1.86916
																	1.51515	4.54545			0	0.934579
																	3.0303	4.54545			1.86916	0
																	3.0303	6.81818			0	0.934579
																	2.27273	6.06061			0.934579	4.6729
																	2.27273	3.78788			0	0
																	1.51515	3.78788			0	1.86916
																	0.757576	6.06061			0.934579	3.73832
																	2.27273	2.27273			0.934579	1.86916
																	1.51515	4.54545			0	1.86916
																	1.51515	7.57576			0	0.934579
																	0.757576	5.30303			1.86916	3.73832
																	2.27273	6.06061			0	0
																	4.54545	3.78788			0	4.6729
																	2.27273	5.30303			0	0
																	0.757576	4.54545			0	0.934579
																	0.757576	5.30303			0	0.934579
																	1.51515	5.30303			0	2.80374
																	3.0303	8.33333			0.934579	2.80374
																	0.757576	3.78788			0.934579	1.86916
																	3.0303	3.78788			0	3.73832
																	0.757576	7.57576			0.934579	0.934579
																	0.757576	2.27273			0.934579	1.86916
																	2.27273	6.06061			0	0.934579
																	0.757576	6.81818			2.80374	4.6729
																	3.0303	5.30303			0.934579	0.934579
																	2.27273	3.78788			0.934579	0.934579
																	3.0303	4.54545			1.86916	0.934579
																	3.78788	3.0303			0.934579	2.80374
																	2.27273	5.30303			0	4.6729
																	3.0303	9.09091			1.86916	0.934579
																	2.27273	5.30303			0	0.934579
																	0.757576	3.78788			0	3.73832
																	0.757576	4.54545			0.934579	0
																	2.27273	5.30303			0	2.80374
																	3.78788	5.30303			0	2.80374
																	4.54545	6.06061			0	4.6729
																	2.27273	4.54545			0	3.73832
																	1.51515	3.78788			0	2.80374
																	3.78788	5.30303			0.934579	1.86916
																	3.0303	4.54545			0	4.6729
																	1.51515	4.54545			2.80374	0.934579
																	4.54545	4.54545			0	0.934579
																	2.27273	5.30303			1.86916	0.934579
																	3.0303	4.54545			0	0.934579
																	2.27273	5.30303			0	1.86916
																	3.0303	6.81818			0.934579	0.934579
																	2.27273	4.54545			0	0.934579
																	1.51515	5.30303			1.86916	1.86916
																	1.51515	5.30303			0.934579	0
																	2.27273	2.27273			0	2.80374
																	1.51515	4.54545			0	1.86916
																	3.78788	6.81818			0	2.80374
																	3.0303	3.0303			1.86916	0.934579
																	2.27273	4.54545			0	2.80374
																	3.0303	5.30303			0	2.80374
																	3.78788	5.30303			0.934579	0.934579
																	2.27273	4.54545			0	0
																	0.757576	6.81818			0	0.934579
																	2.27273	6.81818			0.934579	0
																	3.0303	6.06061			0	0.934579
																	3.0303	5.30303			0.934579	1.86916
																	3.0303	3.78788			0	1.86916
																	3.0303	6.06061			0	2.80374
																	3.0303	3.0303			0	0.934579
																	3.0303	7.57576			0	0.934579
																	1.51515	4.54545			0	0.934579
																	0.757576	7.57576			0	0.934579
																	2.27273	4.54545			0	0
																	1.51515	4.54545			0	0.934579
																	3.0303	6.06061			0.934579	5.60748
																	3.0303	3.78788			0	2.80374
																	3.78788	5.30303			0.934579	0
																	1.51515	4.54545			0	0
																	3.0303	8.33333			0.934579	2.80374
																	2.27273	3.78788			0	2.80374
																	2.27273	5.30303			0	0.934579
																	3.0303	6.06061			0	2.80374
																	3.78788	3.78788			0	1.86916
																	2.27273	7.57576			0	1.86916
																	2.27273	6.06061			0	0.934579
																	0.757576	4.54545			0	0
																	3.0303	5.30303			3.73832	0.934579
																	0.757576	6.06061			0.934579	1.86916
																	2.27273	5.30303			0	4.6729
																	1.51515	3.78788			1.86916	1.86916
																	2.27273	4.54545			3.73832	0.934579
																	0.757576	5.30303			0	1.86916
																	2.27273	3.0303			0	0.934579
																	0.757576	5.30303			0	1.86916
																	0.757576	7.57576			0	2.80374
																	1.51515	6.81818			0.934579	4.6729
																	3.0303	2.27273			0	1.86916
																	2.27273	5.30303			0	3.73832
																	2.27273	4.54545			0	1.86916
																	0.757576	5.30303			0	0
																	0.757576	5.30303			0	2.80374
																	0.757576	5.30303			0.934579	1.86916
																	2.27273	5.30303			2.80374	1.86916
																	2.27273	4.54545			0	1.86916
																	3.78788	4.54545			0	2.80374
																	1.51515	3.78788			0.934579	1.86916
																	1.51515	5.30303			0	0
																	3.78788	4.54545			0	0.934579
																	2.27273	5.30303			0.934579	0.934579
																	2.27273	5.30303			0	2.80374
																	0.757576	7.57576			0.934579	0.934579
																	2.27273	6.81818			0	1.86916
																	4.54545	3.78788			0	1.86916
																	2.27273	3.78788			0	1.86916
																	2.27273	4.54545			1.86916	2.80374
																	0.757576	6.81818			2.80374	0.934579
																	2.27273	5.30303			0.934579	1.86916
																	0.757576	5.30303			0	2.80374
																	2.27273	4.54545			0	0
																	2.27273	5.30303			0.934579	2.80374
																	3.0303	4.54545			0.934579	1.86916
																	0.757576	4.54545			0.934579	2.80374
																	2.27273	4.54545			0	3.73832
																	3.0303	4.54545			0	0.934579
																	2.27273	6.81818			0	0.934579
																	3.0303	3.0303			1.86916	0.934579
																	3.0303	6.06061			0	0.934579
																	2.27273	6.81818			0	1.86916
																	2.27273	7.57576			2.80374	1.86916
																	0.757576	7.57576			0	2.80374
																	2.27273	5.30303			0.934579	0.934579
																	0.757576	3.78788			0	0
																	2.27273	4.54545			0	4.6729
																	3.78788	5.30303			1.86916	1.86916
																	2.27273	5.30303			0	2.80374
																	3.0303	6.06061			0	1.86916
																	0.757576	6.06061			1.86916	4.6729
																	3.78788	6.81818			0	1.86916
																	3.0303	6.06061			0.934579	1.86916
																	2.27273	7.57576			0.934579	3.73832
																	3.0303	3.78788			0	3.73832
																	2.27273	6.06061			0	0.934579
																	4.54545	4.54545			0	0
																	1.51515	4.54545			0	6.54206
																	2.27273	5.30303			1.86916	2.80374
																	2.27273	5.30303			0	1.86916
																	3.0303	6.06061			1.86916	0.934579
																	1.51515	7.57576			0	3.73832
																	2.27273	4.54545			0	0
																	3.0303	6.81818			0	0.934579
																	1.51515	6.06061			0	2.80374
																	2.27273	7.57576			0.934579	3.73832
																	3.78788	6.81818			0.934579	0.934579
																	3.0303	4.54545			0.934579	2.80374
																	2.27273	5.30303			0	3.73832
																	1.51515	9.09091			0	1.86916
																	2.27273	6.06061			0	2.80374
																	2.27273	4.54545			1.86916	0
																	0.757576	8.33333			0.934579	0
																	3.0303	7.57576			0	1.86916
																	2.27273	6.81818			0.934579	2.80374
																	0.757576	6.81818			0.934579	2.80374
																	1.51515	5.30303			0	1.86916
																	0.757576	3.78788			0	0.934579
																	2.27273	5.30303			0.934579	0.934579
																	0.757576	6.81818			0	1.86916
																	3.0303	6.06061			1.86916	0.934579
																	2.27273	5.30303			0	0.934579
																	4.54545	3.78788			0	1.86916
																	2.27273	6.81818			0	0
																	1.51515	3.78788			0.934579	0.934579
																	0.757576	6.06061			0	0
																	2.27273	6.06061			0	6.54206
																	3.0303	4.54545			1.86916	0.934579
																	3.78788	6.81818			2.80374	1.86916
																	3.78788	5.30303			1.86916	2.80374
																	0.757576	3.0303			0	1.86916
																	0.757576	7.57576			0	0
																	2.27273	6.81818			0	1.86916
																	2.27273	2.27273			0	1.86916
																	3.78788	8.33333			1.86916	0.934579
																	0.757576	6.81818			0	1.86916
																	3.0303	3.78788			0.934579	0
																	3.0303	6.81818			1.86916	0
																	1.51515	7.57576			0	1.86916
																	3.78788	6.06061			1.86916	0.934579
																	3.0303	4.54545			0	0.934579
																	0.757576	6.06061			1.86916	0.934579
																	1.51515	5.30303			1.86916	0
																	1.51515	7.57576			0	1.86916
																	3.0303	8.33333			0.934579	0.934579
																	3.0303	5.30303			0.934579	2.80374
																	3.0303	8.33333			0	0.934579
																	1.51515	6.81818			0.934579	0.934579
																	1.51515	6.81818			0	2.80374
																	2.27273	6.81818			1.86916	0.934579
																	2.27273	3.78788			0.934579	0.934579
																	3.78788	6.06061			1.86916	0
																	0.757576	6.06061			0	1.86916
																	3.78788	3.78788			0.934579	0.934579
																	2.27273	6.06061			0.934579	0
																	2.27273	6.06061			0	0.934579
																	1.51515	6.06061			0	0.934579
																	0.757576	5.30303			1.86916	0
																	3.0303	5.30303			0.934579	0.934579
																	1.51515	7.57576			0	2.80374
																	1.51515	4.54545			0	0.934579
																	0.757576	6.06061			1.86916	1.86916
																	3.0303	5.30303			0	0
																	0.757576	5.30303			2.80374	0.934579
																	3.0303	3.78788			0	2.80374
																	2.27273	3.78788			0.934579	0.934579
																	1.51515	6.81818			0.934579	0.934579
																	1.51515	3.78788			0	1.86916
																	3.0303	5.30303			2.80374	0.934579
																	2.27273	6.06061			0	1.86916
																	0.757576	3.78788			1.86916	2.80374
																	2.27273	6.06061			2.80374	0
																	2.27273	3.78788			0	0
																	2.27273	5.30303			0	0.934579
																	2.27273	4.54545			2.80374	1.86916
																	1.51515	4.54545			0	0
																	3.0303	5.30303			1.86916	2.80374
																	4.54545	3.78788			1.86916	0.934579
																	3.0303	6.06061			0	2.80374
																	3.78788	5.30303			0	0
																	2.27273	6.06061			0.934579	0
																	2.27273	5.30303			0.934579	1.86916
																	1.51515	5.30303			0	0.934579
																	2.27273	6.81818			0	0
																	3.78788	5.30303			0	0.934579
																	1.51515	6.81818			1.86916	2.80374
																	0.757576	5.30303			0	1.86916
																	0.757576	6.81818			0.934579	0
																	1.51515	4.54545			0	0
																	2.27273	6.06061			0	2.80374
																	3.78788	5.30303			0	0
																	3.78788	6.06061			0.934579	0.934579
																	3.0303	6.81818			0	0.934579
																	2.27273	6.06061			0	5.60748
																	0.757576	6.06061			0	1.86916
																	3.0303	6.06061			0	1.86916
																	1.51515	4.54545			0	0
																	2.27273	6.81818			0	0.934579
																	2.27273	6.06061			0.934579	1.86916
																	1.51515	4.54545			0	0.934579
																	4.54545	4.54545			0.934579	1.86916
																	1.51515	5.30303			0.934579	0.934579
																	3.0303	4.54545			0.934579	0
																	0.757576	3.78788			0	0
																	0.757576	5.30303			0.934579	0.934579
																	3.0303	6.81818			1.86916	1.86916
																	3.0303	5.30303			0	1.86916
																	1.51515	6.06061			0	0.934579
																	2.27273	6.06061			0	0.934579
																	2.27273	4.54545			0	0.934579
																	2.27273	3.78788			0	1.86916
																	2.27273	7.57576			0.934579	0
																	4.54545	6.06061			0	0
																	2.27273	4.54545			0	1.86916
																	1.51515	9.84848			0	0
																	1.51515	6.81818			0.934579	0
																	2.27273	6.81818			0	2.80374
																	3.0303	6.81818			0	0
																	1.51515	8.33333			0	1.86916
																	2.27273	6.81818			0	1.86916
																	2.27273	7.57576			0	4.6729
																	1.51515	6.06061			0	0.934579
																	1.51515	5.30303			1.86916	3.73832
																	3.0303	5.30303			0.934579	0.934579
																	2.27273	4.54545			0	0
																	1.51515	5.30303			0	0.934579
																	3.0303	5.30303			0	0
																	3.78788	5.30303			0	0.934579
																	2.27273	6.06061			0	0
																	2.27273	5.30303			0	0.934579
																	3.78788	5.30303			0	0.934579
																	2.27273	6.06061			0.934579	1.86916
																	1.51515	4.54545			3.73832	2.80374
																	3.78788	7.57576			0	0
																	2.27273	5.30303			0.934579	0
																	1.51515	7.57576			0	1.86916
																	3.0303	5.30303			0	1.86916
																	3.0303	7.57576			0	1.86916
																	1.51515	5.30303			0	2.80374
																	3.0303	7.57576			0	0.934579
																	2.27273	6.81818			0.934579	1.86916
																	3.0303	4.54545			0	2.80374
																	3.78788	5.30303			0.934579	3.73832
																	0.757576	4.54545			1.86916	0
																	3.0303	6.81818			0.934579	0
																	2.27273	6.81818			0	0
																	3.0303	3.78788			0	0.934579
																	2.27273	4.54545			0	2.80374
																	2.27273	6.06061			0	0
																	2.27273	5.30303			0	2.80374
																	2.27273	5.30303			0.934579	1.86916
																	2.27273	6.06061			0	0.934579
																	1.51515	6.06061			0	0.934579
																	2.27273	4.54545			0	0
																	1.51515	5.30303			0	0
																	2.27273	6.81818			0	0.934579
																	2.27273	9.84848			0.934579	1.86916
																	0.757576	6.06061			0	0
																	1.51515	7.57576			0	0.934579
																	3.0303	3.78788			0.934579	1.86916
																	2.27273	6.81818			0	0.934579
																	1.51515	4.54545			0	2.80374
																	3.0303	6.81818			0	2.80374
																	3.0303	6.06061			0	2.80374
																	3.78788	5.30303			0.934579	0
																	1.51515	3.78788			0.934579	2.80374
																	2.27273	6.06061			0	0
																	3.0303	3.0303			0	1.86916
																	1.51515	4.54545			0	0.934579
																	1.51515	8.33333			0.934579	0.934579
																	3.0303	3.0303			0	0.934579
																	1.51515	6.81818			0.934579	0
																	3.78788	3.78788			0	2.80374
																	3.0303	7.57576			0	1.86916
																	3.0303	3.78788			0.934579	0
																	4.54545	5.30303			0	0
																	2.27273	3.78788			0	0
																	2.27273	4.54545			0.934579	0
																	3.78788	4.54545			0.934579	0
																	1.51515	6.81818			0	0.934579
																	2.27273	5.30303			0	0.934579
																	3.78788	4.54545			0.934579	3.73832
																	0.757576	5.30303			0	0
																	2.27273	5.30303			0	0.934579
																	2.27273	4.54545			0	0.934579
																	1.51515	5.30303			0	1.86916
																	1.51515	6.06061			0	0
																	1.51515	7.57576			0	0
																	4.54545	5.30303			0.934579	2.80374
																	2.27273	4.54545			0	1.86916
																	3.78788	6.81818			0	0.934579
																	3.78788	6.81818			1.86916	0
																	1.51515	5.30303			0	1.86916
																	3.0303	6.06061			0	1.86916
																	2.27273	5.30303			0	0
																	1.51515	5.30303			0	0.934579
																	2.27273	7.57576			0	2.80374
																	1.51515	6.81818			0	2.80374
																	3.78788	7.57576			0.934579	0.934579
																	1.51515	3.78788			0	2.80374
																	2.27273	5.30303			0	2.80374
																	2.27273	6.81818			0	2.80374
																	2.27273	3.78788			0	0.934579
																	2.27273	5.30303			0	0.934579
																	0.757576	5.30303			0	0
																	0.757576	5.30303			0	0.934579
																	2.27273	6.81818			1.86916	1.86916
																	2.27273	6.06061			0	2.80374
																	3.78788	6.81818			0	0.934579
																	2.27273	6.06061			0.934579	0.934579
																	1.51515	6.06061			0	0
																	3.78788	5.30303			0.934579	3.73832
																	3.0303	6.06061			0	1.86916
																	1.51515	6.81818			0.934579	2.80374
																	3.0303	6.06061			0	0
																	1.51515	7.57576			0	1.86916
																	3.0303	4.54545			0.934579	0.934579
																	3.78788	5.30303			0.934579	1.86916
																	1.51515	4.54545			0	2.80374
																	0.757576	4.54545			0	0.934579
																	1.51515	5.30303			0	0
																	1.51515	6.81818			0	0.934579
																	2.27273	7.57576			0	1.86916
																	3.0303	4.54545			0	1.86916
																	2.27273	8.33333			1.86916	0.934579
																	3.78788	4.54545			0	1.86916
																	2.27273	7.57576			0	1.86916
																	0.757576	6.81818			0.934579	0.934579
																	2.27273	5.30303			0	0
																	2.27273	5.30303			0	0.934579
																	1.51515	3.78788			0	0
																	2.27273	6.06061			0	1.86916
																	2.27273	6.81818			0	0
																	3.0303	6.81818			0	1.86916
																	3.78788	6.81818			0	2.80374
																	3.0303	5.30303			0	0
																	0.757576	9.09091			0.934579	0.934579
																	2.27273	5.30303			0	0
																	3.0303	6.81818			0.934579	0
																	1.51515	6.06061			0	0.934579
																	2.27273	5.30303			1.86916	0
																	1.51515	6.06061			0	0.934579
																	2.27273	6.81818			0.934579	3.73832
																	1.51515	4.54545			0	0.934579
																	4.54545	5.30303			0	0
																	1.51515	6.06061			0	2.80374
																	2.27273	5.30303			0.934579	1.86916
																	5.30303	3.78788			0	3.73832
																	3.0303	7.57576			0	0
																	2.27273	6.81818			0	0
																	3.0303	3.0303			0.934579	0.934579
																	3.0303	7.57576			0	1.86916
																	0.757576	3.78788			0	0.934579
																	0.757576	3.0303			0.934579	0
																	2.27273	6.81818			0	1.86916
																	3.78788	7.57576			0	0
																	3.0303	5.30303			0.934579	0.934579
																	1.51515	6.06061			0	1.86916
																	2.27273	3.0303			3.73832	1.86916
																	3.0303	3.78788			0	0.934579
																	1.51515	6.81818			0	1.86916
																	2.27273	5.30303			0	0.934579
																	2.27273	6.06061			0	0.934579
																	2.27273	6.06061			0	1.86916
																	0.757576	6.81818			0	0.934579
																	2.27273	5.30303			0	2.80374
																	4.54545	5.30303			0	2.80374
																	2.27273	3.0303			0.934579	0
																	2.27273	6.06061			0	0.934579
																	1.51515	5.30303			0	0.934579
																	3.0303	8.33333			0	2.80374
																	0.757576	4.54545			0	1.86916
																	3.78788	5.30303			0	0.934579
																	2.27273	6.81818			1.86916	0.934579
																	1.51515	3.78788			3.73832	2.80374
																	2.27273	6.06061			0.934579	1.86916
																	3.0303	6.81818			0.934579	0
																	1.51515	5.30303			0	0.934579
																	2.27273	6.81818			0	1.86916
																	1.51515	4.54545			0	3.73832
																	2.27273	4.54545			0.934579	0
																	1.51515	6.81818			0	2.80374
																	2.27273	5.30303			0	0.934579
																	1.51515	5.30303			0.934579	0
																	2.27273	2.27273			0	0
																	0	3.78788			0.934579	0
																	2.27273	5.30303			0	2.80374
																	2.27273	5.30303			0.934579	0.934579
																	2.27273	5.30303			0	0.934579
																	2.27273	5.30303			0	0.934579
																	2.27273	5.30303			0	0
																	1.51515	5.30303			0.934579	6.54206
																	2.27273	6.06061			0	0.934579
																	3.78788	8.33333			0	0.934579
																	0.757576	6.06061			0	0.934579
																	3.0303	6.06061			0	0
																	1.51515	6.06061			0	0
																	1.51515	6.06061			0	0.934579
																	2.27273	6.06061			0	0
																	4.54545	6.06061			2.80374	0
																	2.27273	7.57576			0	0.934579
																	2.27273	7.57576			0	0
																	2.27273	6.06061			0	0
																	2.27273	5.30303			0	4.6729
																	3.0303	3.78788			0	0.934579
																	2.27273	4.54545			0	0
																	0.757576	4.54545			0	0.934579
																	3.0303	6.06061			1.86916	1.86916
																	2.27273	6.06061			0	1.86916
																	2.27273	6.81818			0	1.86916
																	2.27273	6.06061			1.86916	0
																	2.27273	6.06061			0	0
																	1.51515	7.57576			0	0.934579
																	2.27273	3.78788			4.6729	2.80374
																	3.0303	6.81818			0	0.934579
																	3.0303	3.78788			0	0
																	2.27273	3.78788			0.934579	0
																	1.51515	5.30303			0	1.86916
																	2.27273	4.54545			0	0.934579
																	4.54545	8.33333			0	0.934579
																	4.54545	6.06061			0	1.86916
																	2.27273	6.81818			0	0
																	3.78788	5.30303			0	3.73832
																	3.78788	6.81818			0	0
																	2.27273	5.30303			0	2.80374
																	1.51515	5.30303			0	0.934579
																	1.51515	3.78788			0	0
																	0.757576	3.0303			1.86916	0.934579
																	3.0303	3.78788			0	4.6729
																	2.27273	6.81818			0	0.934579
																	0.757576	3.78788			0	0
																	3.0303	6.06061			0.934579	2.80374
																	3.0303	3.78788			3.73832	3.73832
																	3.0303	5.30303			0	0.934579
																	1.51515	7.57576			0	2.80374
																	2.27273	4.54545			0.934579	0
																	3.0303	4.54545			0.934579	3.73832
																	0.757576	3.0303			0	0
																	1.51515	6.06061			0	0
																	2.27273	7.57576			0.934579	0
																	1.51515	3.78788			0.934579	0
																	3.0303	4.54545			0	0.934579
																	3.0303	4.54545			0.934579	0
																	2.27273	6.06061			0	2.80374
																	2.27273	5.30303			0.934579	0.934579
																	1.51515	5.30303			0	0.934579
																	0.757576	6.06061			0	0.934579
																	3.78788	6.06061			0	1.86916
																	2.27273	6.06061			0	1.86916
																	3.78788	3.0303			1.86916	0.934579
																	3.78788	6.81818			0	3.73832
																	3.78788	6.81818			0	0.934579
																	3.0303	4.54545			0	0.934579
																	2.27273	5.30303			0	0.934579
																	3.0303	5.30303			0	3.73832
																	1.51515	4.54545			0	1.86916
																	1.51515	5.30303			0.934579	2.80374
																	3.0303	3.78788			0	2.80374
																	2.27273	6.06061			2.80374	0.934579
																	2.27273	5.30303			0	0.934579
																	3.0303	2.27273			0.934579	3.73832
																	3.0303	6.81818			0.934579	0
																	2.27273	5.30303			0.934579	1.86916
																	3.78788	3.78788			0	0.934579
																	1.51515	7.57576			0.934579	1.86916
																	1.51515	4.54545			0	0.934579
																	3.0303	7.57576			0.934579	0.934579
																	2.27273	3.78788			0	0
																	2.27273	7.57576			0.934579	0.934579
																	1.51515	6.06061			3.73832	1.86916
																	2.27273	7.57576			0	0
																	1.51515	7.57576			0	1.86916
																	1.51515	5.30303			0	1.86916
																	3.78788	5.30303			0.934579	0
																	3.0303	6.81818			0	0.934579
																	0.757576	5.30303			0.934579	0.934579
																	1.51515	5.30303			0	0
																	1.51515	4.54545			0	0
																	1.51515	6.06061			0	0.934579
																	3.0303	4.54545			0.934579	0
																	2.27273	4.54545			0	0.934579
																	3.78788	6.81818			0	4.6729
																	1.51515	5.30303			0.934579	1.86916
																	3.78788	6.06061			0.934579	0
																	2.27273	6.06061			0	0
																	1.51515	6.06061			0	0.934579
																	2.27273	5.30303			0	0.934579
																	1.51515	5.30303			0	0
																	0.757576	6.06061			0.934579	0
																	3.78788	4.54545			0.934579	2.80374
																	3.0303	6.06061			0	0
																	2.27273	3.78788			0	0.934579
																	2.27273	6.06061			0.934579	2.80374
																	2.27273	6.81818			0	0
																	2.27273	6.81818			0	1.86916
																	0.757576	4.54545			0	0.934579
																	2.27273	6.06061			0	0
																	2.27273	5.30303			0	0.934579
																	3.78788	6.06061			0	2.80374
																	2.27273	8.33333			0.934579	0
																	2.27273	6.06061			0	1.86916
																	3.0303	6.81818			0	0
																	1.51515	7.57576			0.934579	3.73832
																	2.27273	6.81818			0.934579	0.934579
																	2.27273	5.30303			0.934579	0
																	0.757576	5.30303			0	1.86916
																	2.27273	3.78788			3.73832	1.86916
																	4.54545	6.81818			0	0.934579
																	1.51515	4.54545			0.934579	2.80374
																	1.51515	6.06061			0	1.86916
																	2.27273	5.30303			0	1.86916
																	2.27273	4.54545			0	0
																	3.78788	4.54545			0	0
																	0.757576	5.30303			0	0.934579
																	1.51515	7.57576			0	0.934579
																	2.27273	6.81818			0	1.86916
																	1.51515	5.30303			0	0.934579
																	1.51515	6.81818			0.934579	3.73832
																	1.51515	6.06061			0.934579	1.86916
																	0.757576	6.06061			0	2.80374
																	2.27273	6.81818			0	0
																	2.27273	6.81818			0	0
																	2.27273	4.54545			0	0.934579
																	0.757576	5.30303			0	1.86916
																	1.51515	5.30303			0.934579	1.86916
																	0.757576	6.81818			0.934579	1.86916
																	0.757576	5.30303			0	0
																	3.0303	4.54545			1.86916	0.934579
																	3.0303	5.30303			2.80374	2.80374
																	2.27273	3.78788			0.934579	1.86916
																	3.0303	3.78788			0	0.934579
																	1.51515	7.57576			0	1.86916
																	0.757576	5.30303			0	1.86916
																	3.0303	6.06061			0	2.80374
																	3.78788	4.54545			0	2.80374
																	3.0303	7.57576			0	0.934579
																	5.30303	5.30303			1.86916	0.934579
																	2.27273	6.06061			0	4.6729
																	0.757576	3.78788			0.934579	0.934579
																	0.757576	4.54545			0	0.934579
																	1.51515	4.54545			0	0.934579
																	2.27273	7.57576			0
																	2.27273	6.06061			0
																	2.27273	6.06061			0.934579
																	0.757576	8.33333			0
																	2.27273	8.33333			0
																	1.51515	7.57576			0
																	2.27273				0.934579
																	1.51515				0
																	6.06061				0.934579
																	2.27273				0.934579
																	3.0303				2.80374
																	2.27273				0
																	3.78788				0.934579
																	0.757576				0.934579
																	2.27273				0
																	2.27273				0
																	3.0303				0
																	1.51515				0
																	2.27273				0
																	0.757576				0
																	2.27273				0.934579
																	3.78788				0
																	5.30303				0
																	1.51515				0
																	2.27273				0
																	3.0303				0
																	2.27273				0
																	2.27273				0
																	3.78788				1.86916
																	2.27273				0
																	2.27273				0
																	0.757576				0.934579
																	2.27273				0.934579
																	2.27273				0
																	1.51515				0.934579
																	2.27273				0.934579
																	2.27273				0.934579
																	3.0303				0
																	2.27273				0.934579
																	2.27273				0.934579
																	0.757576				0
																	1.51515				0
																	3.78788				0
																	2.27273				0.934579
																	2.27273				0.934579
																	3.0303				0
																	2.27273				0
																	3.0303				1.86916
																	1.51515				0
																	3.78788				0
																	1.51515				0
																	3.0303				0
																	3.0303				0.934579
																	2.27273				0.934579
																	3.78788				0
																	5.30303				0
																	3.78788				0
																	2.27273				0
																	3.0303				0.934579
																	5.30303				0
																	2.27273				0
																	3.0303				0
																	2.27273				0
																	0.757576				0
																	1.51515				0.934579
																	2.27273				0
																	1.51515				0
																	3.78788				0
																	2.27273				0
																	2.27273				0.934579
																	1.51515				1.86916
																	3.0303				0
																	2.27273				0
																	3.0303				2.80374
																	2.27273				1.86916
																	2.27273				1.86916
																	3.78788				0
																	3.78788				0
																	2.27273				0
																	1.51515				0
																	3.0303				0
																	3.0303				0
																	2.27273				0
																	1.51515				0
																	2.27273				0
																	1.51515				0.934579
																	1.51515				0.934579
																	3.0303				0
																	0.757576				0
																	1.51515				0
																	3.0303				1.86916
																	1.51515				0.934579
																	0.757576				0.934579
																	3.0303				0
																	3.78788				0
																	3.0303				0
																	0.757576				0
																	2.27273				0
																	3.0303				0.934579
																	0.757576				0
																	1.51515				0.934579
																	1.51515				0
																	2.27273				0.934579
																	0.757576				0.934579
																	1.51515				0.934579
																	2.27273				0
																	1.51515				0
																	2.27273				0
																	2.27273				0
																	1.51515				1.86916
																	2.27273				0
																	1.51515				0
																	2.27273				0.934579
																	1.51515				0
																	2.27273				0
																	3.0303				1.86916
																	3.0303				0
																	1.51515				0
																	2.27273				0
																	2.27273				0.934579
																	3.78788				2.80374
																	0.757576				0
																	0.757576				0
																	2.27273				0
																	3.0303				0
																	3.0303				0
																	2.27273				0
																	3.0303				0
																	2.27273				0.934579
																	2.27273				0
																	1.51515				0
																	3.78788				0
																	1.51515				0
																	1.51515				0
																	3.0303				0
																	1.51515				0.934579
																	3.0303				0
																	2.27273				0.934579
																	3.0303				0
																	1.51515				0.934579
																	3.0303				0.934579
																	2.27273				0
																	3.0303				1.86916
																	2.27273				0
																	2.27273				0
																	1.51515				0
																	3.78788				0
																	0.757576				0
																	2.27273				0.934579
																	1.51515				0
																	3.0303				0
																	2.27273				0
																	4.54545				1.86916
																	2.27273				0
																	2.27273				0
																	2.27273				0
																	2.27273				0
																	3.0303				0.934579
																	2.27273				0
																	3.78788				0.934579
																	3.78788				0
																	1.51515				0.934579
																	3.0303				0.934579
																	1.51515				0
																	2.27273				0
																	2.27273				0
																	2.27273				0
																	3.0303				0.934579
																	3.78788				0
																	1.51515				2.80374
																	3.0303				0
																	1.51515				0.934579
																	2.27273				0.934579
																	1.51515				0
																	3.0303				0.934579
																	2.27273				0
																	2.27273				0
																	0.757576				0.934579
																	3.0303				1.86916
																	3.78788				0.934579
																	3.0303				0.934579
																	6.06061				0
																	2.27273				0.934579
																	2.27273				0
																	1.51515				0
																	2.27273				0
																	3.0303				0
																	3.0303				0
																	2.27273				0
																	3.78788				0
																	2.27273				0
																	1.51515				0.934579
																	2.27273				0
																	2.27273				0
																	2.27273				0
																	2.27273				0.934579
																	3.78788				0
																	3.0303				0
																	1.51515				0.934579
																	2.27273				0
																	3.0303				0
																	4.54545				0.934579
																	2.27273				0.934579
																	2.27273				0
																	1.51515				0
																	0.757576				1.86916
																	2.27273				0
																	3.78788				1.86916
																	3.0303				0
																	1.51515				0
																	0.757576				0
																	0.757576				0
																	2.27273				0
																	4.54545				0
																	2.27273				0
																	2.27273				0
																	0.757576				0.934579
																	0.757576				0.934579
																	4.54545				0.934579
																	1.51515				0
																	2.27273				0
																	2.27273				1.86916
																	1.51515				1.86916
																	0.757576				0
																	0.757576				0
																	3.78788				0
																	2.27273				0.934579
																	1.51515				0.934579
																	2.27273				1.86916
																	2.27273				0.934579
																	1.51515				0
																	2.27273				0
																	2.27273				0
																	2.27273				1.86916
																	2.27273				1.86916
																	2.27273				0
																	1.51515				1.86916
																	6.06061				0.934579
																	3.78788				0
																	1.51515				0
																	3.0303				0.934579
																	3.0303				0
																	2.27273				0.934579
																	2.27273				0.934579
																	3.0303				0.934579
																	2.27273				0
																	2.27273				2.80374
																	3.0303				0
																	0.757576				0
																	2.27273				0.934579
																	3.0303				0
																	2.27273				1.86916
																	3.78788				1.86916
																	3.78788				0
																	3.0303				0
																	3.0303				0
																	3.0303				0
																	2.27273				0.934579
																	4.54545				0
																	3.78788				0
																	2.27273				0
																	3.0303				0
																	2.27273				0
																	0.757576				0
																	2.27273				3.73832
																	3.0303				1.86916
																	1.51515				0
																	2.27273				0.934579
																	2.27273				0
																	3.0303				0
																	2.27273				0
																	3.78788				0.934579
																	3.0303				0.934579
																	1.51515				0
																	1.51515				0
																	1.51515				0
																	2.27273				0
																	2.27273				0
																	1.51515				0
																	2.27273				0
																	3.0303				0.934579
																	3.0303				0
																	2.27273				0
																	3.78788				1.86916
																	3.0303				0
																	3.0303				0
																	2.27273				1.86916
																	1.51515				0
																	3.0303				0
																	2.27273				2.80374
																	2.27273				0.934579
																	1.51515				0
																	1.51515				0
																	2.27273				0.934579
																	3.0303				0.934579
																	2.27273				0
																	1.51515				0.934579
																	1.51515				0
																	3.78788				0
																	2.27273				0
																	2.27273				0
																	2.27273				0.934579
																	0.757576				0
																	2.27273				0
																	2.27273				0
																	1.51515				0
																	2.27273				0
																	3.0303				0
																	1.51515				0.934579
																	1.51515				0.934579
																	2.27273				0.934579
																	1.51515				0
																	2.27273				0
																	2.27273				1.86916
																	1.51515				0
																	2.27273				0.934579
																	4.54545				0
																	1.51515				0
																	2.27273				0
																	0.757576				0
																	2.27273				0
																	3.78788				0
																	1.51515				0.934579
																	3.78788				0
																	3.0303				0.934579
																	3.0303				0
																	2.27273				0
																	3.0303				1.86916
																	3.0303				0.934579
																	5.30303				1.86916
																	0.757576				0
																	1.51515				0
																	1.51515				0
																	4.54545				0
																	4.54545				0
																	2.27273				0
																	2.27273				0
																	1.51515				0
																	1.51515				0.934579
																	2.27273				0
																	2.27273				0
																	3.0303				0
																	3.0303				0.934579
																	1.51515				1.86916
																	4.54545				0.934579
																	3.0303				0.934579
																	2.27273				0
																	0				0
																	3.0303				0
																	2.27273				0
																	3.0303				0
																	3.0303				0
																	3.0303				0
																	2.27273				0
																	0.757576				0
																	3.0303				0.934579
																	3.0303				0
																	2.27273				0
																	4.54545				0
																	2.27273				0
																	1.51515				1.86916
																	3.0303				0
																	3.0303				0
																	3.0303				1.86916
																	1.51515				0
																	2.27273				0
																	1.51515				0
																	1.51515				0
																	1.51515				0
																	3.78788				0
																	1.51515				0.934579
																	1.51515				0.934579
																	2.27273				0
																	1.51515				0.934579
																	3.78788				0.934579
																	2.27273				0
																	0.757576				0
																	2.27273				0
																	3.78788				0
																	2.27273				0
																	3.0303				0
																	2.27273				0.934579
																	3.0303				0.934579
																	3.0303				0
																	0.757576				0
																	1.51515				2.80374
																	1.51515				0
																	2.27273				0
																	3.78788				0
																	3.0303				0
																	2.27273				0
																	2.27273				0.934579
																	1.51515				0
																	2.27273				0
																	3.78788				0
																	2.27273				0
																	1.51515				0.934579
																	1.51515				0.934579
																	2.27273				1.86916
																	2.27273				0.934579
																	3.78788				0
																	1.51515				0
																	4.54545				0.934579
																	1.51515				0
																	2.27273				0
																	2.27273				0
																	1.51515				0
																	3.0303				1.86916
																	0.757576				0.934579
																	3.0303				0.934579
																	3.78788				0.934579
																	3.0303				0
																	5.30303				0
																	3.0303				0
																	2.27273				0
																	3.78788				0
																	4.54545				0.934579
																	3.0303				0
																	1.51515				1.86916
																	1.51515
																	1.51515
																	2.27273
																	2.27273
																	1.51515

## Sheet: Figure 4
	Figure 4A		V033 I1KI	V033 I1KI	V033 I1KI	V033 I1KI	V033 I1KI	V033 I1KI	V033 I1KI	V033 I1KI			4B			V033 I1KI	V033 I1KI	V033 I1KI	RMV033
			T6-P_C10	T6_P_B05	T6-P_H03	T6-P_E11	T6-P_G09	T6-P_G03	T6-P_E04	T6-P_G12						T6_P_H03	T6_P_G03	T6_P_G12	a.01
		246F3	>50	>50	18.58	>50	>50	>50	>50	24.49			Global panel		246F3	16.44	>50	21.18	0.03432
		25710	18.4	6.231	1.62	7.987	19.19	6.147	174.6	2.17					X1632	>50	>50	>50	>50
		BJOX002000	13.51	4.989	2.205	4.371	2.364	4.009	27.53	1.747					25710	1.61	6.104	2.157	0.02857
															CNE55	>50	>50	>50	>50
		BG505	2.29	1.296	0.7792	1.519	1.743	2.388	5.318	1.26					X2278	>50	>50	>50	0.7346
		WITO	67	41.62	1.9	45.05	34.07	1.901	>50	20.92					BJOX0020000	2.191	3.974	1.734	0.04026
		Q23	0.04579	0.03398	0.03166	0.02515	0.03133	0.04458	0.1248	0.02575					CNE8	>50	>50	>50	>50
		Q23.N187S	1.205	0.9077	0.4333	0.8111	0.7046	0.7416	6.298	0.5054					CE0217	31.95	>50	>50	0.01371
		Q23.K171R.N187S	>50	>50	>50	>50	>50	>50	>50	>50					TRO.11	>50	>50	>50	>50
															CE1176.A3	>50	>50	>50	>50
															CH119.10	>50	>50	22.97	0.11
															BG505.T332N	0.7404	2.375	0.7733	0.01995
	4C	Q23-APEX-GT1	K171R	N187S	K171R-N187S	Q170R-K17R-N187S	H130N-Q170R-K17R-N187S								BG505.T332N.N160K	18.92	>50	>50	0.3209
															CAP256SU	>50	>50	>50	>50
		1.549e-08	5e-07	1.20724e-08	5e-07	5e-07	5e-07								ZM233.6	>50	>50	>50	>50
		5.462e-09	5e-07	5.39568e-09	5e-07	5e-07	5e-07								WITO.33	1.895	1.894	20.87	0.005775
		1.368e-12	3.33344e-09	2.64693e-12	1.03282e-08	5e-07	5e-07								T250-4	>50	>50	>50	0.2271
		1.123e-09	2.62463e-09	2.027e-09	6.09941e-09	5e-07	5e-07								T250-4 N160K	>50	>50	>50	>50
		1.104e-09	1.11674e-09	1.31003e-09	7.28773e-10	5.59951e-08	5e-07								Q23.17	0.0309	0.02903	0.02659	0.01697
		2.627e-10	5.08068e-10	1.05304e-12	1.25668e-10	9.07159e-08	5e-07								Q23.17 N160K	0.2111	4.392	6.735	0.001675
		7.699e-10	9.78737e-10	1.28363e-09	7.23511e-10	5e-07	5e-07								Q23.17 N187S	0.4287	0.4287	0.4976	0.1162
		1e-11	1e-11	1.08833e-12	8.76902e-12	5e-07	5e-07								Q23.K171R.N187S	>50	>50	>50	0.405
		2.921e-09	3.23167e-09	5.90484e-09	2.11378e-09	4.38715e-09	8.84101e-09								CH505 TF	>50	>50	>50	>50
		5e-07	5e-07	5e-07	5e-07	5e-07	5e-07								MT145K (SIVcpz)	38.78	>50	>50	0.04064
															CAM13K (SIVcpz)	8.672	8.567	15.05	0.04532
															C1080	0.0262	0.05472	0.02561	0.006
													Hraber Panel		9004SS_A3_4	20.15	>50	11.45	>50
															Q842.D12	0.4896	1.82	0.3489	0.027
															249M_B10	8.992	19.02	16.98	>50
															7060101641A7(REV-)	>50	>50	>50	>50
															HIV-001428-2.42	0.1722	0.4776	0.1396	0.049
															HIV-16055-2.3	0.5691	1.837	0.5429	0.08
															HIV-25925-2.22	12.66	>50	2.876	4.6
															3728.v2.c6	>50	>50	>50	>50
															RPW-0510.2	>50	>50	>50	>50
															H029.12	>50	>50	>50	>50
															SPK-0525.13	14.23	2.953	0.2133	0.1119
															Geometric Mean IC50:	2.26763	1.50327	1.53492	0.0532097
															Median IC50:	2.191	2.1345	1.9455	0.04045
															Breadth:	53.125	37.5	50	56.25

## Sheet: Figure 6
								Amino acid	Position	Frequency
6C		Q23_SCT Protein Prime, Q23_SCT Protein Boost					6E	E	1	3.85		6G	Q23-SCT27	4.36884e-09	1.76347e-09	1.93861e-09	1.10513e-09	2.91667e-12	3.91122e-08	3.17581e-12	2.14408e-08	1.53921e-08	Affinities (KD)
		2L	1R	1L1R	2R			V	2	0			K171R	9.6343e-09	1.822e-08	8.6461e-09	2.17294e-08	4.6894e-08	5e-07	5e-07	5e-07	5e-07
								Q	3	0			N187S	2.71e-09	8.79e-09	2.49e-09	1.321e-08	1.585e-08	1.0553e-07	2.59e-09	6.072e-08	5e-07
	Q23.17 WT	2642.01	967.118	1078.87	603.865			L	4	0			K17R-N187S	4.49459e-08	4.30575e-08	2.83296e-08	3.49329e-08	2.0767e-08	5e-07	5e-07	5e-07	5e-07
	Q23.17 N160K	231.214	104.004	528.541	256.082			V	5	0
	Q23.17 N187S	112.045	<100	88.4173	<100			E	6	0		6H	Position	Number of aa		Position	Number of aa		Position	Number of aa
								S	7	0.96
								G	8	0			S31D	11		56Y	24		57R	53
		SMNP Alone Prime, SMNP Alone Boost						G	9	0			S31N	93		56R	52		57T	50
		2L	1R	1L1R	2R			G	10	0						56S	23		Other	1
								L	11	0.96						Oth	3
	Q23.17 WT	<100	<100	<100	<100			A	12	0
	Q23.17 N160K	<100	<100	<100	<100			K	13	0
	Q23.17 N187S	<100	<100	<100	<100			P	14	0.96
								G	15	19.23
								G	16	1.92
6F		Pairing frequency with the V033a-UCA I1 HC						S	17	0
								L	18	0
	IGKV1-110	6.86275	0	0	0			R	19	3.85
	IGKV4-80	0	14.7059	0	0			L	20	0.96
	IGKV6-15	0	0	7.84314	0			S	21	0
	V033a-UCA I1 LC	0	0	0	70.5882			C	22	0
								A	23	0
								A	24	0
								S	25	0
								G	26	0
								F	27	0
								T	28	2.88
								F	29	0
								S	30	34.62
								S	31	100
								Y	32	0.96
								W	33	0
								M	34	0
								N	35	0.96
								W	36	0
								V	37	0
								R	38	0
								Q	39	0
								T	40	4.81
								P	41	0
								G	42	0
								K	43	39.42
								G	44	0
								L	45	0
								E	46	0
								W	47	0
								I	48	0.96
								S	49	0.96
								A	50	97.12
								I	51	0
								N	52	0.96
								S	53	0.96
								G	54	48.08
								G	55	0
								G	56	2.88
								S	57	77.88
								T	58	51.92
								Y	59	47.12
								Y	60	1.92
								A	61	0
								D	62	0
								S	63	0
								V	64	0
								K	65	16.35
								G	66	0
								R	67	0
								F	68	0
								T	69	1.92
								I	70	0
								S	71	0
								R	72	0
								D	73	0
								N	74	0
								S	75	0
								K	76	12.5
								N	77	0.96
								T	78	0.96
								L	79	22.12
								S	80	14.42
								L	81	0
								Q	82	0.96
								M	83	0.96
								N	84	1.92
								S	85	35.58
								L	86	0
								R	87	7.69
								A	88	32.69
								E	89	0.96
								D	90	0
								T	91	9.62
								A	92	0.96
								V	93	3.85
								Y	94	0
								Y	95	1.92
								C	96	0
								A	97	83.65
								K	98	12.5
								V	99	0
								D	100	1.92
								E	101	84.62
								D	102	0.96
								D	103	0.96
								Y	104	2.88
								G	105	0
								Y	106	2.88
								Y	107	56.73
								Y	108	100
								T	109	42.31
								V	110	0
								P	111	0
								G	112	1.92
								D	113	0
								L	114	0.96
								K	115	0
								K	116	14.42
								Y	117	25
								Y	118	1.92
								F	119	0
								D	120	8.65
								Y	121	39.42
								W	122	0
								G	123	0
								Q	124	0.96
								G	125	0
								V	126	0
								L	127	0
								V	128	0
								T	129	0
								V	130	22.12
								S	131	0.96
								S	132	0.96

## Sheet: Figure 7
Figure 7C	CG B cells (% of total B cells)
SMNP Prime+ SMNP Boost				Q23 Protein Prime+ Q23 ProteinBoost				Q23 Protein Prime+ N187 Protein Boost				7D	HC			LC
7.35	2.81	1.65	1.68	1.79	1.3	1.53	4.1	2.15	1.36	3.75	2.61
													Q23 Boost	N187S Boost		Q23 Boost	N187S Boost
	CD45.2 in GC (% of B cells)												8.33333	13.6364		5.60748	3.73832
SMNP Prime+ SMNP Boost				Q23 Protein Prime+ Q23 Protein Boost				Q23 Protein Prime+ N187 Protein Boost					8.33333	12.1212		9.34579	4.6729
0	0	0	0.89	8.42	5.92	22.3	2.58	2.85	0	0.55	4.76		11.3636	12.8788		6.54206	6.54206
													11.3636	14.3939		4.6729	12.1495
													7.57576	12.8788		5.60748	4.6729
7E	Amino scid	Position	Frequency										11.3636	12.1212		5.60748	7.47664
													8.33333	12.8788		4.6729	2.80374
	E	1	16.36										6.06061	10.6061		3.73832	4.6729
	V	2	5.45										12.8788	13.6364		5.60748	3.73832
	Q	3	34.55										6.06061	14.3939		5.60748	3.73832
	L	4	0										11.3636	15.1515		5.60748	4.6729
	V	5	0										12.1212	12.8788		5.60748	7.47664
	E	6	0										12.1212	12.8788		3.73832	2.80374
	S	7	0										11.3636	12.8788		5.60748	3.73832
	G	8	0										6.06061	11.3636		5.60748	3.73832
	G	9	0										11.3636	12.8788		8.41121	10.2804
	G	10	5.45										6.81818	12.8788		7.47664	6.54206
	L	11	0										12.8788	12.1212		6.54206	3.73832
	A	12	0										6.06061	12.8788		6.54206	3.73832
	K	13	30.91										5.30303	12.8788		7.47664	4.6729
	P	14	3.64										15.1515	12.8788		5.60748	5.60748
	G	15	0										7.57576	12.8788		8.41121	8.41121
	G	16	0										9.84848	12.8788		6.54206	8.41121
	S	17	0										12.1212	12.8788		5.60748	11.215
	L	18	0										6.06061	12.8788		5.60748	4.6729
	R	19	0										8.33333	12.8788		10.2804	3.73832
	L	20	0										7.57576	12.1212		3.73832	6.54206
	S	21	0										12.1212	12.1212		6.54206	8.41121
	C	22	0										14.3939	8.33333		5.60748	2.80374
	A	23	12.73										12.1212	9.09091		7.47664	7.47664
	A	24	32.73										7.57576	9.84848		5.60748	7.47664
	S	25	0										7.57576	9.84848		1.86916	3.73832
	G	26	0										11.3636	9.09091		4.6729	3.73832
	F	27	0										8.33333	8.33333		2.80374	6.54206
	T	28	1.82										6.06061	9.09091		3.73832	10.2804
	F	29	1.82										6.06061	12.8788		2.80374	4.6729
	S	30	34.55										9.84848	11.3636		12.1495	18.6916
	S	31	100										11.3636	11.3636		3.73832	4.6729
	Y	32	10.91										9.84848	11.3636		3.73832	9.34579
	W	33	0										10.6061	12.8788		8.41121	4.6729
	M	34	1.82										12.1212	12.8788		2.80374	2.80374
	N	35	3.64										8.33333	11.3636		2.80374	7.47664
	W	36	0										7.57576	9.84848		3.73832	6.54206
	V	37	0										6.06061	9.84848		7.47664	5.60748
	R	38	0										6.06061	9.84848		6.54206	6.54206
	Q	39	0										6.81818	10.6061		3.73832	7.47664
	T	40	7.27										6.06061	9.84848		3.73832	5.60748
	P	41	0										12.8788	13.6364		2.80374
	G	42	0										11.3636	11.3636		3.73832
	K	43	1.82										6.06061	10.6061		9.34579
	G	44	0										6.06061	12.1212		2.80374
	L	45	0										4.54545	10.6061		4.6729
	E	46	1.82										12.1212	8.33333		3.73832
	W	47	0										9.09091	7.57576		4.6729
	I	48	0										8.33333	6.06061		6.54206
	S	49	5.45										6.06061			2.80374
	A	50	100										12.1212			3.73832
	I	51	0										9.09091			8.41121
	N	52	10.91										6.06061			2.80374
	S	53	18.18										12.1212			9.34579
	G	54	76.36										6.06061			2.80374
	G	55	0										6.06061			8.41121
	G	56	3.64										9.09091			9.34579
	S	57	81.82										9.09091			9.34579
	T	58	56.36										9.84848			2.80374
	Y	59	29.09										8.33333			2.80374
	Y	60	10.91										9.84848			3.73832
	A	61	3.64										9.09091			2.80374
	D	62	0										9.84848			3.73832
	S	63	0										9.84848			9.34579
	V	64	0										9.84848			6.54206
	K	65	40										9.09091			3.73832
	G	66	1.82										8.33333
	R	67	1.82										8.33333
	F	68	0										9.09091
	T	69	7.27										12.1212
	I	70	3.64										9.84848
	S	71	9.09										9.09091
	R	72	0										9.09091
	D	73	0										9.09091
	N	74	0										10.6061
	S	75	10.91										9.09091
	K	76	0										9.84848
	N	77	0										9.09091
	T	78	1.82										9.09091
	L	79	12.73										9.84848
	S	80	5.45										9.09091
	L	81	0										12.8788
	Q	82	14.55										9.84848
	M	83	0										9.84848
	N	84	7.27										9.09091
	S	85	47.27										10.6061
	L	86	0										11.3636
	R	87	0										9.09091
	A	88	58.18										9.84848
	E	89	1.82										9.84848
	D	90	0										9.84848
	T	91	0										8.33333
	A	92	0										9.84848
	V	93	5.45										8.33333
	Y	94	0										9.09091
	Y	95	1.82										9.84848
	C	96	0										9.09091
	A	97	85.45										6.81818
	K	98	14.55
	V	99	0
	D	100	3.64
	E	101	61.82
	D	102	0
	D	103	0
	Y	104	1.82
	G	105	0
	Y	106	0
	Y	107	92.73
	Y	108	100
	T	109	43.64
	V	110	0
	P	111	0
	G	112	0
	D	113	0
	L	114	5.45
	K	115	3.64
	K	116	32.73
	Y	117	32.73
	Y	118	0
	F	119	0
	D	120	25.45
	Y	121	56.36
	W	122	0
	G	123	0
	Q	124	1.82
	G	125	0
	V	126	0
	L	127	40
	V	128	1.82
	T	129	5.45
	V	130	1.82
	S	131	21.82
	S	132	21.82

## Sheet: Figure 8
8A		N187S Boosted					WT Boosted			RMV033
		A09	A10	G05	B12		F02	B05		UCA.I1	a.01
	246F3	>50	>50	6.954	3.538		>50	>50		>50	0.03432
	25710	2.56	3.99	1.11	2.902		>50	>50		>50	0.02857
	BJOX0020000	1.489	1.442	0.8713	0.6586		3.669	9.273		>50	0.04026
	BJOX0020000.N160K	3.913	15.24	0.9954	12.06		>50	>50		>50	0.8536
	CE0217	22.75	40.9	1.664	24.71		>50	>50		>50	0.01371
	BG505.T332N	1.281	0.9104	0.6228	0.653		42.05	4.507		>50	0.01995
	WITO.33	9.7	9.882	1.474	0.6134		>50	8.715		>50	0.005775
	Q23.17	0.05386	0.03239	0.02286	0.0305		0.08133	0.1258		5.6	0.01697
	Q23.17 N160K	0.163	0.1858	0.02125	0.01172		5.32	c		>50	0.001675
	Q23.17 N187S	0.3772	0.454	0.1584	0.2229		18.64	3.089		>50	0.1162
	Q23.17 K171R.N187S	>50	>50	14.65	>50		>50	>50		>50	0.4
8B	Structure

## Sheet: Sup Fig 1
	Fig S1C	type	class	mab	IC50	BLI_response
		UCA	V2-Apex UCA	42056 P1O21 UCA	10	0.005
		UCA	V2-Apex UCA	40591 UCA	10	0.016
		UCA	V2-Apex UCA	RHA1 UCA	10	0.213
		UCA	V2-Apex UCA	DH1020 UCA	10	0.001
		UCA	V2-Apex UCA	6070 UCA	10	0.266
		UCA	V2-Apex UCA	T646 UCA	10	0.098
		UCA	V2-Apex UCA	41328 UCA	10	0.475
		UCA	V2-Apex UCA	V033 UCA	10	0.031
		UCA	V2-Apex UCA	V031 UCA	10	0.715
		UCA	V2-Apex UCA	42056 P3H17 UCA	10	0.016
		UCA	V2-Apex UCA	44715 UCA	10	0.001
		UCA	V2-Apex UCA	RHA2 UCA	10	0.036
		UCA	V2-Apex UCA	PCT64 LMCA	10	0.297
		UCA	V2-Apex UCA	CH01 UCA	0.477	0.132
		UCA	V2-Apex UCA	CAP256 UCA	10	0.021
		UCA	V2-Apex UCA	PG9 iGL	10	0.022
		bnAbs	V2-Apex	42056 P1O21	0.009573	1.122
		bnAbs	V2-Apex	40591 P2H7	0.02247	0.871
		bnAbs	V2-Apex	RHA1.01	0.0046	1.024
		bnAbs	V2-Apex	DH1020	10	0.252
		bnAbs	V2-Apex	6070 P4D12	0.324	0.271
		bnAbs	V2-Apex	T646 P2E5	0.0046	1.274
		bnAbs	V2-Apex	41328 P1A1	0.0046	1.085
		bnAbs	V2-Apex	V033 P2A6	0.005036	1.067
		bnAbs	V2-Apex	V031 P1E8	0.0046	1.076
		bnAbs	V2-Apex	42056 P3H17	10	0.028
		bnAbs	V2-Apex	44715 P6C7	10	0.06
		bnAbs	V2-Apex	PG9	0.0046	1.112
		bnAbs	V2-Apex	PG16	0.0046	0.978
		bnAbs	V2-Apex	PGT145	1.101	1.241
		bnAbs	V2-Apex	PGDM1400	0.0046	0.814
		bnAbs	V2-Apex	PCT64.35S	0.0046	0.606
		bnAbs	V2-Apex	CH01	0.007694	0.069
		bnAbs	V2-Apex	CH04	0.00592	ND
		bnAbs	V2-Apex	CAP256.09	0.04755	0.521
		bnAbs	V2-Apex	CAP256.25	0.0046	0.761
		bnAbs	V3 Glycan	PGT121	0.0122	0.758
		bnAbs	V3 Glycan	PGT128	0.005783	0.988
		bnAbs	V3 Glycan	PGT130	0.05691	0.245
		bnAbs	V3 Glycan	10-1074	0.0046	0.918
		bnAbs	V3 Glycan	PGT135	0.1166	0.201
		bnAbs	V3 Glycan	2G12	10	0.721
		bnAbs	CD4bs	VRC01	0.1242	0.368
		bnAbs	CD4bs	VRC06	0.3822	0.278
		bnAbs	CD4bs	HJ16	10	0.016
		bnAbs	CD4bs	12A12	0.07397	ND
		bnAbs	CD4bs	NIH45-46	0.0842	ND
		bnAbs	CD4bs	PGV04	0.02919	ND
		bnAbs	CD4bs	CH103	3.973	0.189
		bnAbs	CD4bs	3BNC60	0.01939	0.771
		bnAbs	CD4bs	3BNC117	0.006542	ND
		bnAbs	gp120-41	PGT151	0.0046	0.325
		bnAbs	gp120-41	8ANC195	6.047	ND
		bnAbs	gp120-41	35022	0.0046	0.373
		bnAbs	gp120-41	VRC34.01	0.2124	0.856
		nnAbs	V2 nnAb	2909	6.015	0.066
		nnAbs	V2 nnAb	C108G	10	ND
		nnAbs	V2 nnAb	830A	10	0.041
		nnAbs	V2 nnAb	697	10	0.015
		nnAbs	V3 nnAb	2557	10	0.918
		nnAbs	V3 nnAb	4022	10	ND
		nnAbs	V3 nnAb	3074	10	0.979
		nnAbs	V3 nnAb	3904	10	ND
		nnAbs	V3 nnAb	4508	10	ND
		nnAbs	CD4bs nnAb	b6	10	0.276
		nnAbs	CD4bs nnAb	b12	10	0.113
		nnAbs	CD4bs nnAb	F105	10	0.126
		nnAbs	CD4i	A32	10	0.045
		nnAbs	CD4i	17b	10	0.031
		nnAbs	CD4i	E51	10	0.051
		Negative	Cov	CC40.8	10	0

## Sheet: Sup Fig 3
	Figure S3 B,C ,D	type	class	mab	IC50	BLI_response	dna	mrna	rohan	rohan_auc
		UCA	V2-Apex UCA	42056 P1O21 UCA	10	0.005	215	213	119	931
		UCA	V2-Apex UCA	40591 UCA	10	0.016	249	261	639	1541
		UCA	V2-Apex UCA	RHA1 UCA	10	0.213	529	338	3642	3272
		UCA	V2-Apex UCA	DH1020 UCA	10	0.001	3470	2730
		UCA	V2-Apex UCA	6070 UCA	10	0.266	443	290	565	1356
		UCA	V2-Apex UCA	T646 UCA	10	0.098	170	223	114	961
		UCA	V2-Apex UCA	41328 UCA	10	0.475	2765	2073	5072	6844
		UCA	V2-Apex UCA	V033 UCA	10	0.031	619	350	1889	2000
		UCA	V2-Apex UCA	V031 UCA	10	0.715	3512	2841	5471	6583
		UCA	V2-Apex UCA	42056 P3H17 UCA	10	0.016	534	417	268	1390
		UCA	V2-Apex UCA	RHA2 UCA	10	0.036	243	235	165	1139
		UCA	V2-Apex UCA	PCT64 LMCA	10	0.297	4454	3408	4891	5512
		UCA	V2-Apex UCA	CH01 UCA	0.477	0.132	3583	2671	5587	4929
		UCA	V2-Apex UCA	CAP256 UCA	10	0.021	337	323	117	921
		UCA	V2-Apex UCA	PG9 iGL	10	0.022	385	301	4423	3176
		bnAbs	V2-Apex	42056 P1O21	0.009573	1.122	3734	3361	6118	7482
		bnAbs	V2-Apex	40591 P2H7	0.02247	0.871	6423	5542	9299	10825
		bnAbs	V2-Apex	RHA1.01	0.0046	1.024	5105	4842	10569	11859
		bnAbs	V2-Apex	T646 P2E5	0.0046	1.274	4474	3735	7424	8932
		bnAbs	V2-Apex	41328 P1A1	0.0046	1.085	5352	4639	9572	10689
		bnAbs	V2-Apex	V033 P2A6	0.005036	1.067	6855	5867	2696	4250
		bnAbs	V2-Apex	V031 P1E8	0.0046	1.076	5830	5798	1426	2151
		bnAbs	V2-Apex	42056 P3H17	10	0.028	254	240	132	995
		bnAbs	V2-Apex	PG9	0.0046	1.112	6586	5536	8789	11686
		bnAbs	V2-Apex	PG16	0.0046	0.978	4513	4499	8577	11965
		bnAbs	V2-Apex	PGT145	1.101	1.241	4830	4292	7023	9236
		bnAbs	V2-Apex	PGDM1400	0.0046	0.814	5569	5941	8333	11256
		bnAbs	V2-Apex	PCT64.35S	0.0046	0.606	3012	2736	7018	8007
		bnAbs	V2-Apex	CH01	0.007694	0.069	223	229	7443	8877
		bnAbs	V2-Apex	CAP256.09	0.04755	0.521	4346	3421	6855	8521
		bnAbs	V2-Apex	CAP256.25	0.0046	0.761	5845	5850	7803	9382
		bnAbs	V3 Glycan	PGT121	0.0122	0.758	8367	6135	11573	22496
		bnAbs	V3 Glycan	PGT128	0.005783	0.988	12081	7378	14445	26611
		bnAbs	V3 Glycan	PGT130	0.05691	0.245	3744	3034	6859	8821
		bnAbs	V3 Glycan	10-1074	0.0046	0.918	10577	7533	12096	22536
		bnAbs	V3 Glycan	PGT135	0.1166	0.201	2916	1736	11521	14508
		bnAbs	V3 Glycan	2G12	10	0.721	1348	894	11612	18989
		bnAbs	CD4bs	VRC01	0.1242	0.368	3234	2202	12368	13147
		bnAbs	CD4bs	VRC06	0.3822	0.278	2305	2281	13424	15505
		bnAbs	CD4bs	HJ16	10	0.016	244	235	262	1460
		bnAbs	CD4bs	CH103	3.973	0.189	1018	582	5221	4684
		bnAbs	CD4bs	3BNC60	0.01939	0.771	6435	4764	11660	16274
		bnAbs	gp120-41	PGT151	0.0046	0.325	256	264	7247	6637
		bnAbs	gp120-41	35022	0.0046	0.373	2290	1782	10072	11831
		bnAbs	gp120-41	VRC34.01	0.2124	0.856	490	429	1797	2215
		nnAbs	V2 nnAb	2909	6.015	0.066	377	298	134	1033
		nnAbs	V2 nnAb	830A	10	0.041	289	320	398	1398
		nnAbs	V2 nnAb	697	10	0.015	264	239	229	1300
		nnAbs	V3 nnAb	2557	10	0.918	5040	1677	1754	2464
		nnAbs	V3 nnAb	3074	10	0.979	6426	2224	2406	3041
		nnAbs	CD4bs nnAb	b6	10	0.276	929	516	2114	2785
		nnAbs	CD4bs nnAb	b12	10	0.113	739	374	144	1069
		nnAbs	CD4bs nnAb	F105	10	0.126	689	375	1615	2340
		nnAbs	CD4i	A32	10	0.045	365	355	225	1219
		nnAbs	CD4i	17b	10	0.031	339	331	9897	9020
		nnAbs	CD4i	E51	10	0.051	266	228	109	974

## Sheet: Sup Fig 4
	S4D	Week 2		Week 4
		SMNP 5ug	Q23 10ug+SMNP 5ug	SMNP 5ug	Q23 10ug+SMNP 5ug
		1.86	11.1	0.81	7.3
		13.8	10.6	0.93	3.5
		2.29	4.02	1.21	3.35
	S4E	Week 2		Week 4
		SMNP 5ug	Q23 10ug+SMNP 5ug	SMNP 5ug	Q23 10ug+SMNP 5ug
		0	50	0	65.6
		0.01	45.4	0	57.8
		0.14	31.8	0	58.2

[truncated: 6 more sheets: Sup Fig 7, Sup Fig 8, Sup Fig 10, Sup Fig 12, Sup Fig 13, Sup Table 1]
